# Supplementary material for: Proteome changes in pepper (Capsicum annuum L.) leaves induced by the green peach aphid (Myzus persicae Sulzer)
Source: BMC Plant Biol. 2021 Jan 6;21:12. doi: 10.1186/s12870-020-02749-x (PMC7788789; doi:10.1186/s12870-020-02749-x)
Supplement: Supplementary file 1 — Additional file 1. Complete list of the regulated proteins with the parameters for protein identification, protein abundances and their functional annotations. [file 12870_2020_2749_MOESM1_ESM.xlsx]

## Sheet: Legend
Functional category
Photosynthesis
Amino acid metabolism
Carbohydrate metabolism
Lipid metabolism
Hormone metabolism
Transcription-related
Translation-related
Protein folding and degradation
Stress and defense
Cell organization
Transport-related
Energy production
Miscellaneous
Unknown function

## Sheet: Table 1
	Table 1. Clip cages, protein identification
Protein code	Protein name	Accession Number	num Spectra	num Spectra	num Spectra	num Spectra	Num peptides	Num peptides	Num peptides	Num peptides	Score	Score	Score	Score	percent Coverage	percent Coverage	percent Coverage	percent Coverage	total Intensity	total Intensity	total Intensity	total Intensity
	Photosynthesis		2dpi C (1-4)	2dpi A (1-4)	4dpi C (1-4)	4dpi A (1-4)	2dpi C (1-4)	2dpi A (1-4)	4dpi C (1-4)	4dpi A (1-4)	2dpi C (1-4)	2dpi A (1-4)	4dpi C (1-4)	4dpi A (1-4)	2dpi C (1-4)	2dpi A (1-4)	4dpi C (1-4)	4dpi A (1-4)	2dpi C (1-4)	2dpi A (1-4)	4dpi C (1-4)	4dpi A (1-4)
A	psbP domain-containing protein 1, chloroplastic isoform X1	XP_016539332.1			8	4			2	2			31.58	29.59			6.9	7.9			3500000	602000
	Carbohydrate metabolism
B	beta-xylosidase alpha-L-arabinofuranosidase 2-like	XP_016539194.1	3	11			2	4			26.64	67.72			2.5	6.9			574000	1880000
	Lipid metabolism
C	3-oxoacyl-[acyl-carrier- ] synthase chloroplastic	XP_016559523.1	nd	16			nd	7			nd	108.44			nd	25.9			nd	3970000
	Stress and defense
D	thioredoxin F- chloroplastic-like	XP_016573859.1			9	nd			3	nd			39.34	nd			17.6	nd			9380000	nd
E	thioredoxin reductase NTRB-like	XP_016560325.1	nd	5			nd	2			nd	33.09			nd	9.4			nd	1270000
	Unknown function
F	uncharacterized protein LOC107862498	XP_016563584.1			9	2			3	2			39.13	23.95			16.3	13.1			2090000	496000

## Sheet: Table 2
	Table 2. Clip cages, protein abundance (before imputation)
Protein code	Protein name	Accession Number	Abundance 2dpi C (1)	Abundance 2dpi C (2)	Abundance 2dpi C (3)	Abundance 2dpi C (4)	Abundance 2dpi A (1)	Abundance 2dpi A (2)	Abundance 2dpi A (3)	Abundance 2dpi A (4)	Abundance 4dpi C (1)	Abundance 4dpi C (2)	Abundance 4dpi C (3)	Abundance 4dpi C (4)	Abundance 4dpi A (1)	Abundance 4dpi A (2)	Abundance 4dpi A (3)	Abundance 4dpi A (4)
	Photosynthesis
A	psbP domain-containing protein 1, chloroplastic isoform X1	XP_016539332.1									460000	902000	1610000	527000	nd	nd	nd	nd
	Carbohydrate metabolism
B	beta-xylosidase alpha-L-arabinofuranosidase 2-like	XP_016539194.1	nd	nd	nd	nd	967000	574000	191000	147000
	Lipid metabolism
C	3-oxoacyl-[acyl-carrier- ] synthase chloroplastic	XP_016559523.1	nd	nd	nd	nd	716000	1100000	1190000	958000
	Stress and defense
D	thioredoxin F- chloroplastic-like	XP_016573859.1									4050000	1130000	1100000	3100000	nd	nd	nd	nd
E	thioredoxin reductase NTRB-like	XP_016560325.1	nd	nd	nd	nd	277000	260000	266000	465000
	Unknown function
F	uncharacterized protein LOC107862498	XP_016563584.1									340000	696000	505000	544000	nd	nd	nd	nd

## Sheet: Table 3
	Table 3. Clip cages, protein abundance (after imputation)
Protein code	Protein name	Accession Number	Fold 2dpi (log)	Fold 4dpi (log)	Abundance 2dpi C (1)	Abundance 2dpi C (2)	Abundance 2dpi C (3)	Abundance 2dpi C (4)	Abundance 2dpi A (1)	Abundance 2dpi A (2)	Abundance 2dpi A (3)	Abundance 2dpi A (4)	Abundance 4dpi C (1)	Abundance 4dpi C (2)	Abundance 4dpi C (3)	Abundance 4dpi C (4)	Abundance 4dpi A (1)	Abundance 4dpi A (2)	Abundance 4dpi A (3)	Abundance 4dpi A (4)
	Photosynthesis
A	psbP domain-containing protein 1, chloroplastic isoform X1	XP_016539332.1	nc	-19.56									460000	902000	1610000	527000	-70411800	-52423400	-76894600	-113831000
	Carbohydrate metabolism
B	beta-xylosidase alpha-L-arabinofuranosidase 2-like	XP_016539194.1	19.89	nc	-91645900	-88480500	-59428900	-62902500	967000	574000	191000	147000
	Lipid metabolism
C	3-oxoacyl-[acyl-carrier- ] synthase chloroplastic	XP_016559523.1	18.43	nc	-95607400	-94412400	-47843900	-56730700	716000	1100000	1190000	958000
	Stress and defense
D	thioredoxin F- chloroplastic-like	XP_016573859.1	nc	-20.92									4050000	1130000	1100000	3100000	-51217500	-87523300	-74452600	-80333600
E	thioredoxin reductase NTRB-like	XP_016560325.1	18.23	nc	-56146500	-72620300	-34731200	-78422200	277000	260000	266000	465000
	Unknown function
F	uncharacterized protein LOC107862498	XP_016563584.1	nc	-18.95									340000	696000	505000	544000	-75128700	-72930900	-91053600	-81860900

## Sheet: Table 4
	Table 4. Clip cages, functional annotations
Protein code	Protein name	Accession Number	Biological process (P)	Molecular function (F)	Cellular component (C)
	Photosynthesis
A	psbP domain-containing protein 1, chloroplastic isoform X1	XP_016539332.1	photosynthesis	calcium ion binding	photosystem II oxygen evolving complex; extrinsic component of membrane
	Carbohydrate metabolism
B	beta-xylosidase alpha-L-arabinofuranosidase 2-like	XP_016539194.1	carbohydrate metabolic process	hydrolase activity, hydrolyzing O-glycosyl compounds
	Lipid metabolism
C	3-oxoacyl-[acyl-carrier- ] synthase chloroplastic	XP_016559523.1	fatty acid biosynthetic process; metabolic process	transferase activity, transferring acyl groups other than amino-acyl groups; catalytic activity
	Stress and defense
D	thioredoxin F- chloroplastic-like	XP_016573859.1	obsolete electron transport; glycerol ether metabolic process; cell redox homeostasis	protein disulfide oxidoreductase activity
E	thioredoxin reductase NTRB-like	XP_016560325.1	obsolete electron transport; pyrimidine nucleobase metabolic process; oxidation-reduction process; removal of superoxide radicals	thioredoxin-disulfide reductase activity; oxidoreductase activity	cytoplasm
	Unknown function
F	uncharacterized protein LOC107862498	XP_016563584.1			integral component of membrane; chloroplast thylakoid membrane

## Sheet: Table 5
	Table 5. High density, protein identification
			num Spectra	num Spectra	num Spectra	num Spectra	Num peptides	Num peptides	Num peptides	Num peptides	Score	Score	Score	Score	percent Coverage	percent Coverage	percent Coverage	percent Coverage	total Intensity	total Intensity	total Intensity	total Intensity
Protein code	Protein name	Accession Number	Control (1-4)	2dpi (1-4)	4dpi (1-4)	7dpi (1-4)	Control (1-4)	2dpi (1-4)	4dpi (1-4)	7dpi (1-4)	Control (1-4)	2dpi (1-4)	4dpi (1-4)	7dpi (1-4)	Control (1-4)	2dpi (1-4)	4dpi (1-4)	7dpi (1-4)	Control (1-4)	2dpi (1-4)	4dpi (1-4)	7dpi (1-4)
	Photosynthesis
1	psbP-like protein 1, chloroplastic	XP_016563374.1	11	19	8	2	7	9	4	2	102.65	130.38	58.04	24.73	35.9	43.6	21.2	8.9	2220000	9260000	2480000	571000
2	psbP domain-containing protein 6, chloroplastic	XP_016574890.1	11	9	3	5	5	4	2	2	72.49	56.3	26.84	31.2	25.5	20.5	8.2	8.2	2510000	1660000	380000	705000
3	oxygen-evolving enhancer protein 3-2, chloroplastic	XP_016560066.1	21	15	nd	nd	8	5	nd	nd	116.83	80.27	nd	nd	36.5	20.8	nd	nd	26300000	11000000	nd	nd
4	photosystem II reaction center Psb28 protein	XP_016541900.1	12	11	8	6	3	2	1	1	51.73	39.24	22.37	21.29	20.5	15	8.8	8.8	4650000	4030000	2070000	1250000
5	photosystem II CP47 chlorophyll apoprotein (chloroplast)	AFP90802.1	59	88	103	84	14	18	20	17	269.42	346.8	385.37	330.26	29.9	42.7	44.8	37.5	137000000	364000000	595000000	361000000
6	photosystem II protein D1 (chloroplast)	AFP90756.1	29	43	50	47	7	9	9	10	118.09	163.35	171.82	184.28	22.3	26	26	26.3	43900000	92600000	176000000	109000000
7	chloroplast pigment-binding protein CP26	ACX71300.1	35	47	49	32	11	15	14	13	213.69	304.18	272.9	228.14	45.6	50.1	50.1	50.1	60700000	128000000	146000000	68400000
8	uncharacterized protein ycf39	XP_016540029.1	4	13	26	16	3	8	9	7	35.86	114.74	131.85	101.18	6.1	20	21.9	15.9	423000	1780000	4560000	2380000
9	cytochrome f-like	XP_016559008.1	45	59	60	58	15	18	17	16	230.26	294.95	305.38	267.83	27.4	34.4	32.7	27.6	30300000	67100000	81800000	61300000
10	NAD(P)H-quinone oxidoreductase subunit O, chloroplastic	XP_016551962.1	6	nd	nd	nd	3	nd	nd	nd	46.38	nd	nd	nd	30.4	nd	nd	nd	559000	nd	nd	nd
11	photosystem I P700 apoprotein A2 (chloroplast)	AFP90775.1	31	55	86	57	11	15	18	14	216.85	277.39	366.79	265.08	25.3	32.2	37.4	34.3	33400000	106000000	257000000	167000000
12	photosystem I P700 apoprotein A1 (chloroplast)	AFP90776.1	31	53	77	62	12	17	24	20	182.12	281.02	372.85	322.29	22.8	31.3	39.6	34.4	116000000	218000000	392000000	271000000
13	photosystem I reaction center subunit III, chloroplastic-like	XP_016559311.1	17	23	28	18	5	7	8	6	83.06	113.99	130.9	99.62	21.8	37.5	38.8	34	36300000	69600000	93000000	56900000
14	photosystem I reaction center subunit VI, chloroplastic-like	XP_016562688.1	14	16	20	15	4	5	6	4	70.05	90.32	108.91	73.44	30.3	31	53.7	52.4	13800000	24200000	40900000	21300000
15	photosystem I subunit VII (chloroplast)	AFP90827.1	22	29	30	26	5	5	6	6	100.47	106.26	112.97	115.51	64.1	64.1	74	74	32800000	88200000	82700000	54200000
16	ferredoxin, chloroplastic-like	XP_016539055.1	4	5	5	4	1	1	1	1	27.14	26.36	26.96	28.33	23.4	23.4	23.4	23.4	7040000	10100000	6330000	3500000
17	ruBisCO large subunit-binding protein subunit alpha	XP_016547312.1	103	120	94	78	29	32	31	24	546.44	585.85	550.27	414.48	68.6	70.3	67.2	57.4	124000000	140000000	116000000	53500000
18	ruBisCO large subunit-binding protein subunit beta, chloroplastic	XP_016579199.1	85	103	91	65	29	34	29	26	480.35	559.24	468.99	407.82	53.5	61.4	51.2	44.2	93400000	96700000	63600000	42000000
19	calvin cycle protein CP12-2, chloroplastic	XP_016555606.1	7	7	nd	nd	2	3	nd	nd	46.39	51.27	nd	nd	33.8	42.5	nd	nd	6580000	9590000	nd	nd
20	geranylgeranyl diphosphate reductase, chloroplastic	XP_016563245.1	26	37	48	33	7	14	16	12	131.82	239.94	267.39	193.32	19.8	39.2	43.9	31.2	12100000	23700000	29700000	15100000
21	magnesium-chelatase subunit ChlI, chloroplastic	XP_016545159.1	35	34	27	18	14	13	12	10	215.62	207.63	207.6	152.96	41.5	39	42.2	32.9	15700000	15900000	10700000	5760000
22	ycf54-like protein	XP_016576775.1	8	10	2	nd	4	4	2	nd	59.59	68.45	24.96	nd	23.5	23.5	11.2	nd	4600000	6720000	184000	nd
23	protein CURVATURE THYLAKOID 1B, chloroplastic	XP_016545573.1	11	11	7	4	4	3	2	2	62.67	55.23	28.7	25.72	27.3	23.4	11.1	11.1	12000000	7440000	4010000	2750000
	Amino acid metabolism
24	glutamate--glyoxylate aminotransferase 2	XP_016547661.1	40	64	66	54	12	18	18	16	184.61	302.58	328.97	269.35	32.5	53.7	54.7	47	18200000	36500000	45400000	30800000
25	serine--glyoxylate aminotransferase	XP_016550188.1	36	47	58	60	14	14	16	14	213.53	241.91	295.45	260.83	53.1	54.8	61	53.3	14700000	31800000	49000000	55600000
26	glycine dehydrogenase (decarboxylating), mitochondrial-like	XP_016550439.1	58	83	84	75	24	26	30	28	380.76	437.97	517.8	460.93	40.5	36.8	46.3	42.9	31400000	48000000	66500000	47300000
27	5-methyltetrahydropteroyltriglutamate--homocysteine methyltransferase	XP_016555027.1	44	72	76	51	20	24	29	23	305.09	400.82	486.01	362.79	34.3	46.5	51.3	41.5	22000000	43100000	43500000	23200000
28	bifunctional aspartokinase/homoserine dehydrogenase 1, chloroplastic-like isoform X1	XP_016569906.1	nd	4	20	4	nd	2	10	3	nd	30.29	147.04	35.35	nd	2.8	12.2	3.8	nd	460000	4480000	1050000
29	putative ketol-acid reductoisomerase	ACF17638.1	32	42	52	37	11	18	18	13	178.75	277.43	301.47	212.94	23.1	39.4	38.4	29.1	13200000	22200000	28100000	15000000
30	LL-diaminopimelate aminotransferase, chloroplastic	XP_016578067.1	16	22	23	13	8	9	9	6	119.16	149.85	137.02	98.27	23.2	25.5	25.8	19.5	2990000	5560000	7040000	1980000
31	kynurenine formamidase isoform X1	XP_016539519.1	9	8	5	2	3	4	2	2	48.1	58.83	33.11	27.75	15.6	18.3	12.3	12.3	1610000	1710000	619000	221000
32	putative ferredoxin-dependent glutamate synthase 1	ACF17655.1	87	148	188	154	42	53	56	54	637.84	851.42	964.96	889.71	34.4	45.1	47.1	42.8	23200000	57800000	106000000	70100000
33	ACT domain-containing protein ACR11-like	XP_016563012.1	30	36	26	22	9	9	8	8	148	165.82	126.72	133.67	46.6	46.6	46.6	30.6	17500000	22100000	11500000	9110000
34	ACT domain-containing protein ACR12-like isoform X1	XP_016551208.1	9	13	nd	nd	4	6	nd	nd	52.39	76.7	nd	nd	12.6	19.8	nd	nd	6770000	15200000	nd	nd
	Carbohydrate metabolism
35	NADP-dependent malic enzyme-like	XP_016543302.1	nd	9	16	12	nd	5	10	6	nd	71.34	144.42	83.32	nd	12.9	25.2	15.2	nd	1240000	2370000	1590000
36	malate dehydrogenase, chloroplastic-like isoform X1	XP_016566422.1	15	19	17	4	7	7	8	2	103.44	113.92	119.55	25.85	25	25.2	26.7	8.5	2240000	3240000	2610000	665000
37	enolase	XP_016542903.1	44	44	47	35	14	12	14	12	241.59	215.89	241.21	198.79	45.9	41.4	45	38.5	18200000	23500000	23300000	8530000
38	fructose-1,6-bisphosphatase, chloroplastic-like	XP_016542325.1	29	39	49	40	11	11	13	11	207.92	218.31	248.87	191.6	37.6	33.1	39.3	35.1	12200000	25500000	39200000	17900000
39	glucose-1-phosphate adenylyltransferase small subunit, chloroplastic/amyloplastic	XP_016581019.1	23	44	41	30	9	15	13	11	132.13	230.23	208.86	23.4	22.8	32.6	28	169.98	6030000	15000000	11100000	7610000
40	glyoxylate/succinic semialdehyde reductase 2, chloroplastic	XP_016562555.1	6	11	10	nd	3	7	5	nd	39.44	88.48	73.68	nd	10.7	29.8	17.3	nd	1350000	2350000	779000	nd
	Lipid metabolism
41	2-C-methyl-D-erythritol 4-phosphate cytidylyltransferase, chloroplastic	XP_016538918.1	12	11	6	5	5	4	3	3	81.73	68.91	41.34	44.29	19.8	17.9	12.5	10.8	2300000	2050000	995000	357000
42	zerumbone synthase-like isoform X1	XP_016555539.1	17	19	18	12	6	6	7	4	95.7	107.06	116.45	66.82	28.7	26	31.5	21.9	2350000	2820000	2170000	1120000
43	GDSL esterase/lipase At5g33370-like	XP_016551009.1	nd	15	13	6	nd	5	6	4	nd	85.98	107.52	65.71	nd	17.7	24	13.9	nd	2410000	3010000	714000
44	BAHD acyltransferase DCR	XP_016564555.1	nd	11	8	nd	nd	4	2	nd	nd	65.18	34.78	nd	nd	13.8	8	nd	nd	2670000	1700000	nd
	Hormone metabolism
45	3-ketoacyl-CoA thiolase 2, peroxisomal	XP_016566389.1	11	13	8	7	5	5	3	4	76.24	76	45.6		17.4	55.18	8.3	12.6	1610000	2270000	1120000	917000
46	heterodimeric geranylgeranyl pyrophosphate synthase small subunit, chloroplastic	XP_016542878.1	11	12	6	6	6	6	2	3	80.3	88.3	31.08	40.59	17.8	17.8	5.6	8	2020000	2620000	1850000	924000
	Transcription
47	28 kDa ribonucleoprotein, chloroplastic	XP_016566474.1	16	20	6	nd	7	7	3	nd	105.26	101.64	47.97	nd	28.8	28.8	13.5	nd	3150000	3590000	1360000	nd
48	29 kDa ribonucleoprotein B, chloroplastic-like	XP_016543071.1	10	8	9	3	4	3	3	2	68.58	55.27	57.52	26.75	20.2	17.4	17.4	10.1	3110000	1990000	1210000	387000
49	polyadenylate-binding protein 8-like isoform X1	XP_016539541.1	16	13	6	7	6	6	2	3	96.42	104.55	34.75	45.74	13.6	14.8	4.6	8.3	6530000	4330000	2690000	2120000
50	DEAD-box ATP-dependent RNA helicase 3, chloroplastic	XP_016537495.1	17	24	16	6	8	10	7	4	102.86	136.16	97.03	49.21	11.2	13.4	9.5	5.5	8330000	9030000	5430000	2560000
51	putative transcription factor Btf3	ABM55742.1	6	nd	nd	nd	5	nd	nd	nd	79.8	nd	nd	nd	41.8	nd	nd	nd	1860000	nd	nd	nd
	Translation
52	30S ribosomal protein S9, chloroplastic	XP_016568673.1	nd	8	11	3	nd	3	3	3	nd	56.16	64.78	56.33	nd	22.7	22.7	22.7	nd	770000	1670000	298000
53	30S ribosomal protein S17, chloroplastic	XP_016562689.1	6	nd	nd	nd	2	nd	nd	nd	26.75	nd	nd	nd	18.8	nd	nd	nd	1590000	nd	nd	nd
54	40S ribosomal protein S2-3-like	XP_016569631.1	5	11	23	16	3	7	8	9	53.83	105.4	134.12	140.58	14.4	29.3	30.9	34.7	1040000	4210000	13500000	8310000
55	50S ribosomal protein L21, chloroplastic	XP_016574877.1	8	4	7	4	4	3	2	2	55.94	35.83	33.23	29.12	29.4	19.4	16.2	14	1940000	702000	2040000	1350000
56	60S ribosomal protein L8	XP_016581322.1	5	11	15	18	3	4	6	5	39.18	56.95	86.57	73.27	11.5	16.9	24.6	21.5	710000	3040000	9610000	7250000
57	60S ribosomal protein L11-1-like	XP_016580888.1	9	12	21	15	3	4	7	5	46.58	64.06	115.01	85.74	20.4	24.8	44.7	29.2	2630000	4390000	10500000	6020000
58	60S ribosomal protein L12	XP_016577833.1	13	14	6	3	5	6	3	3	77.8	90.06	48.12	38.36	39.1	45.7	22.2	22.2	7880000	7430000	4730000	1430000
59	60S acidic ribosomal protein P2-like	XP_016577917.1	12	3	nd	nd	4	2	nd	nd	66.24	28.83	nd	nd	50	28.5	nd	nd	3530000	354000	nd	nd
60	ribosomal protein L16 (chloroplast)	AIA76997.1	2	5	6	9	2	2	3	4	32.97	30.49	54.49	73.08	20.7	21.4	31.8	42.2	473000	901000	1350000	2750000
61	protein MLP1 homolog	XP_016580206.1	10	15	10	9	5	6	4	4	72.47	91.84	58.75	59.46	7.1	6.5	5.3	5.3	1270000	6890000	2330000	1400000
62	elongation factor 1-beta 2-like	XP_016548084.1	17	17	8	6	5	6	2	2	100.13	103.83	39.76	37.93	40	44	13.2	13.2	5660000	9310000	3130000	1080000
63	ribosome-recycling factor, chloroplastic isoform X1	XP_016542152.1	20	20	6	2	5	6	3	2	88.13	105.63	46.49	28.66	24	26.4	17.5	10.6	7800000	11300000	687000	188000
64	eukaryotic initiation factor 4A-2	XP_016550226.1	19	29	31	20	8	14	13	8	124.99	212.37	197.24	132.73	26.6	38	34.8	26.8	6370000	13800000	13700000	6850000
65	chloroplast stem-loop binding protein of 41 kDa b, chloroplastic	XP_016578068.1	51	68	74	66	17	22	21	20	281.33	382.32	363.36	336.38	53.8	69.3	64.6	65.1	51500000	117000000	165000000	86300000
	Protein folding and degradation
66	calnexin homolog 1	XP_016563032.1	nd	14	6	nd	nd	8	4	nd	nd	108.76	51.39	nd	nd	18.2	9	nd	nd	12700000	10100000	nd
67	protein GrpE isoform X1	XP_016543595.1	nd	12	nd	nd	nd	5	nd	nd	nd	72.36	nd	nd	nd	15.6	nd	nd	nd	2210000	nd	nd
68	chaperone protein ClpB3, chloroplastic	XP_016561338.1	5	15	3	nd	2	7	2	nd	30.21	97.89	27.83	nd	2.9	8.5	2.6	nd	518000	2320000	443000	nd
69	10 kDa chaperonin-like	XP_016551490.1	8	6	nd	nd	3	2	nd	nd	39.2	25.33	nd	nd	28.8	27.8	nd	nd	1950000	1500000	nd	nd
70	trigger factor-like protein TIG, Chloroplastic	XP_016581355.1	12	12	3	nd	7	8	3	nd	94.79	114.5	39.44	nd	12.6	16.7	5.3	nd	2250000	1800000	405000	nd
71	protein disulfide-isomerase-like	XP_016575805.1	29	47	30	21	13	20	15	11	215.63	321.63	233.86	157.55	41.9	55.8	46.1	35.4	8690000	13500000	7060000	4120000
72	leucine aminopeptidase 2, chloroplastic	XP_016540297.1	14	34	41	24	7	15	14	11	94.16	221.31	214.92	157.82	15	32.8	28.7	23.8	2770000	6730000	8540000	3630000
73	presequence protease 1, chloroplastic/mitochondrial-like	XP_016539607.1	nd	17	25	6	nd	8	13	4	nd	110.51	188.76	53.31	nd	8.6	14.7	4.1	nd	5640000	4400000	1470000
74	ATP-dependent zinc metalloprotease FTSH, chloroplastic	XP_016568301.1	45	62	58	57	17	22	21	21	270.8	365.42	348.94	331.27	30.2	36.7	37.6	36.7	14300000	27900000	20300000	16800000
75	proteasome subunit alpha type-4	XP_016560260.1	3	7	6	nd	2	3	2	nd	31.72	57.6	32.31	nd	10	19.6	10	nd	240000	803000	653000	nd
76	proteasome subunit alpha type-5	XP_016559469.1	10	20	15	7	5	7	7	5	72.36	120.37	111.36	69.14	22.3	39.6	35.8	27.8	2350000	6830000	3530000	1050000
77	proteasome subunit alpha type-6	XP_016540329.1	13	9	7	6	6	7	6	4	80.35	97.07	82.28	58.91	28.8	33.7	27.6	19.1	5930000	3810000	2470000	3000000
78	Skp1	AAX83944.1	5	11	nd	nd	2	2	nd	nd	34.32	39.59	nd	nd	21.7	21.7	nd	nd	1400000	2930000	nd	nd
79	serine protease inhibitor 5-like	XP_016563917.1	nd	nd	12	nd	nd	nd	5	nd	nd	nd	76.22	nd	nd	nd	29.5	nd	nd	nd	1420000	nd
	Stress and defense
80	putative 13-lipoxygenase	ADZ73653.1	45	81	96	80	20	32	37	33	289.2	490.69	589.18	511.85	24.4	45.3	50.7	44.9	23500000	51600000	68800000	47100000
81	glutathione S-transferase, partial	ACN60408.1	11	20	5	10	7	7	3	5	101.85	104.97	42.87	70.52	34.5	34.5	14.5	23.1	2500000	3480000	1040000	1280000
82	uncharacterized monothiol glutaredoxin ycf64-like	XP_016560321.1	nd	8	nd	nd	nd	2	nd	nd	nd	34.81	nd	nd	nd	15.3	nd	nd	nd	3820000	nd	nd
83	thioredoxin	AAR83852.1	18	17	8	4	7	8	4	3	105.87	130.8	67.99	44.7	59.6	56.4	41.9	29.8	8570000	9460000	4000000	1750000
84	peroxidase 12-like	XP_016569419.1	nd	8	1	nd	nd	3	1	nd	nd	48.93	20.34	nd	nd	12.5	3.6	nd	nd	684000	66500	nd
85	thioredoxin-like protein CDSP32, chloroplastic	XP_016568326.1	25	33	26	20	8	10	10	7	135.82	179.32	157.08	107.88	37.5	43.5	41.8	32.7	28200000	41900000	24500000	12600000
86	2-Cys peroxiredoxin BAS1, chloroplastic-like	XP_016543590.1	47	50	44	32	11	13	11	9	193.25	231.88	196.55	159.14	51.6	66.7	53.9	51.6	66100000	104000000	57300000	31800000
87	peroxiredoxin-2E-2, chloroplastic	XP_016543463.1	25	24	20	13	8	10	9	6	128.93	159.88	142.05	89.17	50.2	48.4	47.1	34	13600000	16100000	8920000	4700000
88	peptide methionine sulfoxide reductase A1-like	XP_016564938.1	25	2	4	6	8	2	4	2	128.93	29.99	49.79	29.97	50.2	11.6	11.2	7.1	13600000	608000	662000	1210000
89	putative lactoylglutathione lyase isoform X1	XP_016537843.1	8	16	9	nd	6	8	5	nd	81.87	111.23	60.89	nd	15.1	21.7	12.9	nd	947000	2810000	1310000	nd
90	stromal 70 kDa heat shock-related protein, chloroplastic	XP_016538990.1	75	77	84	49	23	24	25	19	382.71	410.74	409.16	310.56	38.5	37.8	40	35	62300000	77400000	66000000	29000000
91	heat shock protein 90-5, chloroplastic	XP_016547276.1	29	57	38	17	13	18	16	7	222.72	302.21	253.61	119.05	25.7	35.9	30.7	12.1	7030000	13900000	9420000	3760000
92	hsp70-Hsp90 organizing protein 2-like	XP_016568921.1	17	14	6	7	8	5	3	3	120.28	78.55	40.53	44.13	14	9.6	5.8	6.3	4320000	2160000	409000	771000
93	kirola	XP_016552266.1	8	14	7	8	5	7	4	5	70.02	115.56	55.71	68.47	18.1	31.6	14.8	23.9	2960000	5220000	4280000	4660000
94	fatty acid hydroperoxide lyase	AAK27266.1	nd	8	21	17	nd	5	12	10	nd	65.71	172.08	150.71	nd	14.1	28.7	26	nd	1150000	4590000	2690000
95	CBS domain-containing protein CBSX3, mitochondrial	XP_016541123.1	7	7	5	nd	2	5	4	nd	26.64	67.7	52.03	nd	8.8	26.4	19.1	nd	1060000	1250000	669000	nd
96	peroxisomal (S)-2-hydroxy-acid oxidase GLO1	XP_016552561.1	66	79	109	78	23	20	27	22	364.42	345.46	470.43	367.54	71.4	72.5	81.9	76.8	95100000	149000000	238000000	160000000
97	dihydrolipoyl dehydrogenase 2, chloroplastic-like isoform X4	XP_016573540.1	3	22	22	5	2	10	9	5	27.1	146.06	122.29	60.53	4.3	20.8	18.8	10.6	133000	3140000	2350000	522000
	Cell organization
98	histone H3-like protein	AAR84425.1	4	12	8	13	2	6	3	5	22.72	80.52	44.69	75.54	11.7	48.5	35.2	44.8	4520000	21000000	12600000	14300000
99	membrane-associated protein VIPP1, chloroplastic	XP_016551679.1	19	15	nd	nd	6	5	nd	nd	113.48	96.17	nd	nd	28.8	25.8	nd	nd	6510000	4530000	nd	nd
	Transport-related
100	coatomer subunit gamma	XP_016550178.1	nd	17	22	nd	nd	8	11	nd	nd	106.17	154.51	nd	nd	10.4	13.8	nd	nd	8290000	4790000	nd
101	signal recognition particle 43 kDa protein, chloroplastic	XP_016561463.1	2	10	2	nd	2	3	2	nd	28.11	55.74	28.79	nd	7	9.4	9.4	nd	147000	1200000	173000	nd
102	protein TIC110, chloroplastic	XP_016539169.1	21	26	7	4	7	12	6	4	116.12	187.14	80.09	57.29	9.5	15.9	7.1	4.9	2570000	3360000	737000	384000
103	patellin-3-like	XP_016556342.1	nd	nd	7	8	nd	nd	4	3	nd	nd	58.26	42.33	nd	nd	9.2	5.8	nd	nd	1060000	910000
	Energy production
104	ATP synthase CF0 subunit I (chloroplast)	AFP90762.1	25	34	20	20	8	12	8	7	130.88	189.68	127.99	117.99	46.7	56.5	51	45.6	9450000	20200000	5930000	3640000
105	ATP synthase delta chain, chloroplastic	XP_016551634.1	36	35	18	12	10	7	4	3	172.68	131.22	70.5	61.34	52.2	38.4	29.5	26.3	50000000	72900000	5620000	2780000
106	ATP synthase subunit gamma, mitochondrial	XP_016563339.1	6	9	nd	nd	4	3	nd	nd	53.1	48.4	nd	nd	13.2	14.8	nd	nd	493000	918000	nd	nd
107	V-type proton ATPase subunit B2	XP_016539985.1	28	34	29	21	8	11	9	7	150.45	191.75	168.84	134.55	25	30.9	27.4	21.5	6150000	11400000	6030000	3180000
108	V-type proton ATPase subunit E	XP_016566244.1	14	21	4	4	6	7	3	2	92.18	113.26	39.39	27.38	31.8	36.2	11.3	9.1	2370000	4740000	722000	1180000
109	adenylate kinase 4	XP_016563818.1	11	9	nd	2	4	4	nd	2	61.3	50.13	nd	26.78	24.4	18	nd	10.7	2770000	1180000	nd	253000
110	cytochrome b5-like	XP_016538256.1	8	7	4	5	2	2	2	2	36.27	42.02	36.08	36.12	30.3	30.3	30.3	30.3	1110000	2350000	716000	607000
111	cytochrome b561 and DOMON domain-containing protein At3g25290-like	XP_016541279.1	nd	11	8	nd	nd	3	3	nd	nd	49.85	49.31	nd	nd	17.9	17.9	nd	nd	1160000	777000	nd
	Miscellaneous
112	mitochondrial dicarboxylate/tricarboxylate transporter DTC	XP_016582458.1	nd	9	15	nd	nd	5	5	nd	nd	73.07	75.44	nd	nd	20.5	21.5	nd	nd	2430000	3990000	nd
113	early nodulin-like protein 2	XP_016541659.1	nd	9	nd	nd	nd	3	nd	nd	nd	41.11	nd	nd	nd	8.2	nd	nd	nd	4350000	nd	nd
114	remorin	XP_016564655.1	74	nd	nd	nd	2	nd	nd	nd	35.9	nd	nd	nd	13.5	nd	nd	nd	666000	nd	nd	nd
115	plasma membrane-associated cation-binding protein 1	XP_016545329.1	74	3	nd	nd	3	2	nd	nd	40.2	20.88	nd	nd	10.2	7.5	nd	nd	2480000	545000	nd	nd
116	2-methyl-6-phytyl-1,4-hydroquinone methyltransferase, chloroplastic-like	XP_016570658.1	2	17	26	21	2	5	10	8	27.8	89.03	167.64	128.4	8.6	21.8	44.3	31.7	169000	3050000	6870000	4530000
117	uncharacterized protein LOC107845278	XP_016544993.1	74	5	2	nd	3	2	2	nd	43.56	30.3	23.45	nd	12.2	8	8.5	nd	899000	776000	267000	nd
118	ferritin-2, chloroplastic-like	XP_016575544.1	16	21	11	6	5	7	4	3	76.42	116.25	61.2	45.29	30.5	46.1	20	13.6	8300000	10700000	3150000	1160000
119	bifunctional purple acid phosphatase 26-like	XP_016556756.1	nd	nd	15	nd	nd	nd	5	nd	nd	nd	79.31	nd	nd	nd	19.2	nd	nd	nd	2050000	nd
120	adenine phosphoribosyltransferase 1-like	XP_016568861.1	13	23	5	4	5	9	2	2	73.48	127.55	29.68	27.47	24.1	44.4	9.3	9.3	3960000	11200000	638000	345000
121	haloacid dehalogenase-like hydrolase domain-containing protein At4g39970	XP_016552268.1	22	24	18	15	6	7	5	5	97.81	115.29	89.33	85.5	27.7	34.5	23.3	23.3	5610000	7620000	3890000	2970000
122	sulfite reductase 1	XP_016554536.1	3	11	20	18	3	6	9	7	37.49	76.76	132.96	99.9	5.3	8.6	14.6	10.8	268000	1570000	5350000	3780000
123	UPF0603 protein At1g54780, chloroplastic	XP_016538515.1	33	44	35	38	10	12	11	11	171.85	200.74	186.12	182.73	41.5	40.8	40.5	43.9	20000000	47200000	23600000	16600000
124	peptidyl-prolyl cis-trans isomerase CYP26-2, chloroplastic-like	XP_016556190.1	14	8	1	5	5	3	1	2	86.79	54.12	21.88	32.76	20.1	12.6	5	8.2	3040000	1260000	183000	800000
125	peptidyl-prolyl cis-trans isomerase CYP38, chloroplastic	XP_016561540.1	24	41	25	15	11	15	8	6	172.28	253.25	138.25	97.04	33.4	43.6	25.1	19.3	7110000	19300000	7900000	4680000
126	photosynthetic NDH subunit of lumenal location 4, chloroplastic	XP_016551803.1	74	12	2	nd	2	4	2	nd	24.51	56.27	24.28	nd	4.7	19.9	4.7	nd	447000	4080000	230000	nd
127	COBW domain-containing protein 1	XP_016562950.1	15	24	21	5	6	10	7	4	93.96	164.72	125.46	57.6	16.8	27.7	21.6	12.8	7010000	8690000	3650000	907000
128	nucleoid-associated protein At4g30620, chloroplastic-like	XP_016540291.1	11	8	nd	nd	4	3	nd	nd	61.43	53.03	nd	nd	25	19	nd	nd	2620000	1780000	nd	nd
129	thylakoid lumenal 16.5 kDa protein, chloroplastic	XP_016540179.1	20	17	8	5	7	6	2	3	122.47	101.21	32.27	45.55	39.3	39.3	11.3	15.6	5540000	4710000	1860000	810000
130	calmodulin-7-like	XP_016577941.1	8	9	nd	nd	3	4	nd	nd	43.84	60.42	nd	nd	18.2	26.5	nd	nd	3070000	4470000	nd	nd
131	14-3-3 protein 6-like	XP_016572083.1	20	28	5	3	9	10	3	3	127.26	153.63	34.63	33.03	33	37.7	8	8.8	5820000	15600000	637000	317000
132	plasminogen activator inhibitor 1 RNA-binding protein-like isoform X1	XP_016570399.1	8	nd	nd	nd	2	nd	nd	nd	30.43	nd	nd	nd	6.2	nd	nd	nd	2060000	nd	nd	nd
	Unknown function
133	uncharacterized protein LOC107880062	XP_016582471.1	33	23	17	15	13	9	7	8	199.25	152.56	114.29	117.69	47.8	45.4	32.2	33.7	20000000	15500000	5630000	3600000
134	uncharacterized protein OsI_027940	XP_016556193.1	5	11	4	nd	3	4	2	nd	39.67	64.75	32.31	nd	15.5	27.6	20.8	nd	1930000	4430000	422000	nd
135	uncharacterized protein LOC107850455	XP_016550473.1	3	7	4	nd	2	2	2	nd	36.06	38.07	36.31	nd	16.4	16.4	16.4	nd	493000	1860000	578000	nd
136	uncharacterized protein LOC107867216	XP_016568855.1	12	10	nd	nd	5	3	nd	nd	79.83	63.09	nd	nd	20.1	11.6	nd	nd	3310000	2760000	nd	nd
137	uncharacterized protein LOC107874389	XP_016576670.1	14	3	1	4	6	2	1	2	95.79	32.27	21.43	27.03	48.5	23.3	11.6	23.3	47500000	3460000	721000	3520000
138	uncharacterized protein LOC107839055	XP_016537888.1	nd	15	28	11	nd	8	10	6	nd	125.81	156.78	85.22	nd	30	34.3	17.5	nd	4620000	11600000	2380000
139	uncharacterized protein LOC107860356	XP_016561166.1	74	nd	nd	nd	3	nd	nd	nd	40.88	nd	nd	nd	10.6	nd	nd	nd	2590000	nd	nd	nd
140	uncharacterized protein LOC107873810	XP_016576233.1	74	nd	nd	2	3	nd	nd	1	53.4	nd	nd	20.21	29.4	nd	nd	10.7	27600000	nd	nd	484000

## Sheet: Table 6
	Table 6. High density, protein abundance (before imputation)
Protein code	Protein name	Accession Number	Abundance C (1)	Abundance C (2)	Abundance C (3)	Abundance C (4)	Abundance 2dpi (1)	Abundance 2dpi (2)	Abundance 2dpi (3)	Abundance 2dpi (4)	Abundance 4dpi (1)	Abundance 4dpi (2)	Abundance 4dpi (3)	Abundance 4dpi (4)	Abundance 7dpi (1)	Abundance 7dpi (2)	Abundance 7dpi (3)	Abundance 7dpi (4)
	Photosynthesis
1	psbP-like protein 1, chloroplastic	XP_016563374.1	nd	743000	367000	918000	984000	4430000	1060000	2780000	nd	nd	1350000	nd	nd	nd	nd	nd
2	psbP domain-containing protein 6, chloroplastic	XP_016574890.1	963000	550000	467000	527000	nd	553000	nd	452000	nd	nd	nd	nd	nd	305000	nd	nd
3	oxygen-evolving enhancer protein 3-2, chloroplastic	XP_016560066.1	7460000	9570000	3390000	5900000	3100000	2080000	1640000	4200000	nd	nd	nd	nd	nd	nd	nd	nd
4	photosystem II reaction center Psb28 protein	XP_016541900.1	749000	1300000	942000	1660000	859000	1280000	873000	1020000	nd	nd	nd	nd	nd	292000	nd	nd
5	photosystem II CP47 chlorophyll apoprotein (chloroplast)	AFP90802.1	40600000	57100000	22600000	25200000	92600000	105000000	60900000	120000000	151000000	146000000	175000000	142000000	67800000	98500000	76800000	137000000
6	photosystem II protein D1 (chloroplast)	AFP90756.1	14400000	17500000	6250000	5670000	27900000	22200000	20100000	22300000	47100000	38500000	52200000	37900000	24400000	26700000	15700000	42200000
7	chloroplast pigment-binding protein CP26	ACX71300.1	11700000	15700000	17100000	16100000	40700000	25900000	39000000	22300000	34500000	41300000	41200000	28700000	15400000	7450000	16800000	28700000
8	uncharacterized protein ycf39	XP_016540029.1	nd	360000	nd	nd	687000	218000	551000	327000	1040000	890000	1500000	1140000	319000	339000	728000	990000
9	cytochrome f-like	XP_016559008.1	7200000	12100000	6420000	4660000	18200000	15100000	18300000	15400000	21200000	17400000	22200000	21100000	15600000	18000000	11800000	16000000
10	NAD(P)H-quinone oxidoreductase subunit O, chloroplastic	XP_016551962.1	nd	219000	125000	216000	nd	nd	nd	nd	nd	nd	nd	nd	nd	nd	nd	nd
11	photosystem I P700 apoprotein A2 (chloroplast)	AFP90775.1	5600000	18400000	2850000	6580000	35000000	20700000	23400000	26700000	62900000	65500000	82000000	46200000	39400000	39200000	21900000	66200000
12	photosystem I P700 apoprotein A1 (chloroplast)	AFP90776.1	34000000	50500000	13500000	17700000	50400000	49500000	54000000	64300000	121000000	92800000	94100000	83500000	62900000	70600000	56300000	81300000
13	photosystem I reaction center subunit III, chloroplastic-like	XP_016559311.1	10200000	14900000	6800000	4360000	20000000	16300000	15100000	18200000	26800000	25300000	18600000	22300000	14600000	13100000	12900000	16200000
14	photosystem I reaction center subunit VI, chloroplastic-like	XP_016562688.1	5990000	3800000	1020000	3000000	4500000	9620000	5570000	4550000	10700000	10500000	10500000	9220000	4940000	5020000	5710000	5600000
15	photosystem I subunit VII (chloroplast)	AFP90827.1	29500000	13100000	30000000	10100000	7810000	6290000	11300000	7410000	21300000	21500000	23700000	21700000	14600000	16000000	5950000	17600000
16	ferredoxin, chloroplastic-like	XP_016539055.1	1420000	2820000	1060000	1740000	nd	nd	1660000	nd	nd	nd	nd	nd	620000	967000	888000	nd
17	ruBisCO large subunit-binding protein subunit alpha	XP_016547312.1	26800000	35000000	27900000	34500000	35800000	33800000	28000000	49200000	24400000	59700000	22500000	15800000	11800000	11700000	13900000	16000000
18	ruBisCO large subunit-binding protein subunit beta, chloroplastic	XP_016579199.1	24800000	29700000	25000000	28900000	37500000	25200000	28800000	25300000	18400000	19200000	20300000	17200000	9470000	10200000	12500000	16100000
19	calvin cycle protein CP12-2, chloroplastic	XP_016555606.1	5760000	497000	290000	360000	nd	4270000	3670000	nd	nd	nd	nd	nd	nd	nd	nd	nd
20	geranylgeranyl diphosphate reductase, chloroplastic	XP_016563245.1	3030000	3990000	2530000	2570000	5880000	5540000	7640000	4610000	5780000	8890000	8700000	6340000	4390000	2610000	4000000	4130000
21	magnesium-chelatase subunit ChlI, chloroplastic	XP_016545159.1	3720000	3950000	2980000	5020000	6290000	3410000	3560000	2680000	2800000	2300000	3580000	2040000	1620000	981000	799000	2360000
22	ycf54-like protein	XP_016576775.1	1340000	2210000	nd	1050000	2180000	2660000	nd	1870000	nd	nd	nd	nd	nd	nd	nd	nd
23	protein CURVATURE THYLAKOID 1B, chloroplastic	XP_016545573.1	2830000	3730000	nd	3570000	2010000	1550000	2380000	1490000	nd	nd	nd	nd	nd	1130000	nd	nd
	Amino acid metabolism
24	glutamate--glyoxylate aminotransferase 2	XP_016547661.1	5200000	6160000	2910000	3980000	11400000	8440000	8520000	8150000	13200000	9590000	13100000	9490000	8110000	6420000	4910000	11300000
25	serine--glyoxylate aminotransferase	XP_016550188.1	4770000	5070000	2170000	2740000	7110000	7240000	9970000	7500000	10100000	12900000	13800000	12300000	11200000	12600000	13100000	18600000
26	glycine dehydrogenase (decarboxylating), mitochondrial-like	XP_016550439.1	7980000	11000000	7450000	5010000	12600000	12400000	12300000	10900000	17000000	16500000	19800000	13700000	10300000	10200000	11100000	15800000
27	5-methyltetrahydropteroyltriglutamate--homocysteine methyltransferase	XP_016555027.1	5830000	7760000	3960000	4440000	12900000	8900000	12600000	8700000	12700000	9280000	13700000	9040000	5600000	6010000	5730000	5860000
28	bifunctional aspartokinase/homoserine dehydrogenase 1, chloroplastic-like isoform X1	XP_016569906.1	nd	nd	nd	nd	362000	nd	nd	nd	706000	1690000	1380000	697000	nd	nd	nd	nd
29	putative ketol-acid reductoisomerase	ACF17638.1	3170000	4530000	2970000	2530000	6950000	5640000	5900000	3760000	4770000	9060000	8300000	5960000	2450000	3730000	3410000	5400000
30	LL-diaminopimelate aminotransferase, chloroplastic	XP_016578067.1	1410000	633000	314000	638000	1770000	1420000	1500000	868000	911000	1770000	2010000	2360000	207000	337000	538000	897000
31	kynurenine formamidase isoform X1	XP_016539519.1	435000	247000	636000	293000	nd	638000	nd	nd	nd	nd	nd	nd	nd	221000	nd	nd
32	putative ferredoxin-dependent glutamate synthase 1	ACF17655.1	7620000	10200000	3550000	1850000	17300000	12100000	1.67E+07	1.17E+07	2.77E+07	26800000	29900000	21400000	13500000	17200000	18200000	21100000
33	ACT domain-containing protein ACR11-like	XP_016563012.1	4890000	6130000	3530000	6470000	5300000	7070000	6930000	6240000	3540000	3530000	3810000	2900000	1140000	1950000	2210000	4380000
34	ACT domain-containing protein ACR12-like isoform X1	XP_016551208.1	nd	3770000	1430000	1570000	4290000	3970000	3510000	3470000	nd	nd	nd	nd	nd	nd	nd	nd
	Carbohydrate metabolism
35	NADP-dependent malic enzyme-like	XP_016543302.1	nd	nd	nd	nd	499000	119000	309000	nd	375000	nd	720000	814000	324000	203000	301000	764000
36	malate dehydrogenase, chloroplastic-like isoform X1	XP_016566422.1	nd	798000	nd	507000	595000	700000	260000	682000	705000	878000	864000	793000	nd	nd	nd	nd
37	enolase	XP_016542903.1	2900000	6960000	3360000	5010000	6850000	7000000	4730000	4960000	4620000	7520000	7460000	3650000	2350000	2000000	1600000	2580000
38	fructose-1,6-bisphosphatase, chloroplastic-like	XP_016542325.1	2030000	4700000	2610000	2870000	8320000	4280000	6300000	6590000	10800000	9770000	12500000	6140000	2760000	7690000	3690000	3740000
39	glucose-1-phosphate adenylyltransferase small subunit, chloroplastic/amyloplastic	XP_016581019.1	865000	2070000	1220000	1870000	3240000	3470000	4180000	4070000	2240000	3280000	3280000	2350000	2250000	1760000	1480000	2110000
40	glyoxylate/succinic semialdehyde reductase 2, chloroplastic	XP_016562555.1	nd	572000	nd	546000	738000	880000	389000	339000	nd	nd	nd	nd	nd	nd	nd	nd
	Lipid metabolism
41	2-C-methyl-D-erythritol 4-phosphate cytidylyltransferase, chloroplastic	XP_016538918.1	397000	1030000	386000	487000	732000	394000	464000	458000	nd	nd	nd	nd	128000	nd	229000	nd
42	zerumbone synthase-like isoform X1	XP_016555539.1	671000	507000	514000	659000	488000	1070000	654000	610000	441000	460000	663000	606000	192000	286000	254000	388000
43	GDSL esterase/lipase At5g33370-like	XP_016551009.1	nd	nd	nd	nd	699000	568000	456000	683000	886000	983000	975000	nd	272000	216000	nd	nd
44	BAHD acyltransferase DCR	XP_016564555.1	nd	nd	nd	nd	907000	440000	nd	710000	nd	nd	nd	nd	nd	nd	nd	nd
	Hormone metabolism
45	3-ketoacyl-CoA thiolase 2, peroxisomal	XP_016566389.1	624000	413000	129000	444000	761000	639000	683000	nd	nd	nd	nd	nd	nd	nd	nd	438000
46	heterodimeric geranylgeranyl pyrophosphate synthase small subunit, chloroplastic	XP_016542878.1	595000	599000	436000	390000	nd	577000	560000	644000	nd	nd	nd	nd	nd	nd	246000	nd
	Transcription
47	28 kDa ribonucleoprotein, chloroplastic	XP_016566474.1	448000	443000	1170000	1090000	1080000	1270000	650000	593000	nd	nd	nd	772000	nd	nd	nd	nd
48	29 kDa ribonucleoprotein B, chloroplastic-like	XP_016543071.1	1410000	648000	363000	697000	795000	nd	314000	570000	nd	nd	nd	nd	nd	207000	nd	nd
49	polyadenylate-binding protein 8-like isoform X1	XP_016539541.1	916000	1970000	1540000	2420000	1930000	1490000	648000	nd	nd	nd	nd	nd	nd	875000	nd	1060000
50	DEAD-box ATP-dependent RNA helicase 3, chloroplastic	XP_016537495.1	1760000	2720000	1840000	2010000	3210000	1380000	2490000	1950000	1840000	nd	1740000	840000	314000	nd	nd	nd
51	putative transcription factor Btf3	ABM55742.1	nd	750000	666000	449000	nd	nd	nd	nd	nd	nd	nd	nd	nd	nd	nd	nd
	Translation
52	30S ribosomal protein S9, chloroplastic	XP_016568673.1	nd	nd	nd	nd	246000	143000	130000	251000	569000	483000	nd	290000	nd	nd	208000	nd
53	30S ribosomal protein S17, chloroplastic	XP_016562689.1	804000	nd	344000	437000	nd	nd	nd	nd	nd	nd	nd	nd	nd	nd	nd	nd
54	40S ribosomal protein S2-3-like	XP_016569631.1	nd	750000	nd	nd	2230000	269000	391000	1320000	3440000	921000	4460000	4680000	1480000	1080000	1450000	4460000
55	50S ribosomal protein L21, chloroplastic	XP_016574877.1	658000	337000	520000	424000	nd	nd	nd	nd	nd	nd	nd	nd	nd	613000	nd	nd
56	60S ribosomal protein L8	XP_016581322.1	nd	nd	nd	nd	nd	588000	438000	1340000	nd	nd	nd	3190000	1070000	1610000	2530000	2700000
57	60S ribosomal protein L11-1-like	XP_016580888.1	796000	976000	520000	337000	836000	1450000	570000	1530000	2800000	2110000	3210000	2370000	1420000	1230000	1530000	1840000
58	60S ribosomal protein L12	XP_016577833.1	2360000	1390000	1700000	2420000	2640000	2540000	476000	1780000	nd	nd	nd	nd	nd	nd	nd	nd
59	60S acidic ribosomal protein P2-like	XP_016577917.1	1110000	1340000	887000	nd	nd	nd	nd	nd	nd	nd	nd	nd	nd	nd	nd	nd
60	ribosomal protein L16 (chloroplast)	AIA76997.1	nd	473000	nd	nd	nd	329000	nd	nd	nd	nd	nd	nd	482000	705000	460000	1110000
61	protein MLP1 homolog	XP_016580206.1	407000	269000	244000	250000	1590000	1090000	1350000	1240000	nd	nd	465000	nd	170000	211000	363000	440000
62	elongation factor 1-beta 2-like	XP_016548084.1	1880000	2240000	1170000	1290000	2810000	4600000	1870000	1730000	nd	nd	nd	nd	321000	nd	448000	nd
63	ribosome-recycling factor, chloroplastic isoform X1	XP_016542152.1	1700000	1580000	2020000	2490000	4490000	3040000	2080000	1730000	nd	nd	nd	nd	188000	nd	nd	nd
64	eukaryotic initiation factor 4A-2	XP_016550226.1	1190000	1930000	1520000	1730000	3530000	3460000	3720000	3120000	5190000	2540000	3060000	3010000	1510000	1590000	1220000	2520000
65	chloroplast stem-loop binding protein of 41 kDa b, chloroplastic	XP_016578068.1	14900000	12800000	13800000	10100000	25200000	26700000	36200000	28600000	40200000	39100000	49800000	36200000	24700000	29100000	12800000	19700000
	Protein folding and degradation
66	calnexin homolog 1	XP_016563032.1	nd	nd	nd	nd	4710000	3990000	440000	3580000	299000	nd	nd	nd	nd	nd	nd	nd
67	protein GrpE isoform X1	XP_016543595.1	nd	nd	nd	nd	657000	510000	447000	593000	nd	nd	nd	nd	nd	nd	nd	nd
68	chaperone protein ClpB3, chloroplastic	XP_016561338.1	nd	nd	nd	nd	600000	586000	861000	nd	nd	nd	nd	nd	nd	nd	nd	nd
69	10 kDa chaperonin-like	XP_016551490.1	nd	416000	715000	815000	nd	nd	nd	nd	nd	nd	nd	nd	nd	nd	nd	nd
70	trigger factor-like protein TIG, Chloroplastic	XP_016581355.1	nd	647000	519000	914000	nd	551000	545000	351000	nd	nd	nd	nd	nd	nd	nd	nd
71	protein disulfide-isomerase-like	XP_016575805.1	2220000	6040000	1250000	5800000	8830000	6910000	3660000	3190000	1310000	2970000	2180000	2940000	917000	1130000	1850000	1430000
72	leucine aminopeptidase 2, chloroplastic	XP_016540297.1	460000	913000	203000	1200000	1810000	1170000	1510000	2250000	2060000	2030000	2520000	1930000	581000	520000	857000	1670000
73	presequence protease 1, chloroplastic/mitochondrial-like	XP_016539607.1	nd	nd	nd	nd	1630000	1110000	1880000	nd	2180000	1430000	564000	223000	nd	222000	199000	nd
74	ATP-dependent zinc metalloprotease FTSH, chloroplastic	XP_016568301.1	2580000	5540000	3250000	2920000	9500000	5480000	6890000	6060000	5080000	4940000	6050000	4260000	4250000	4140000	3210000	5150000
75	proteasome subunit alpha type-4	XP_016560260.1	nd	nd	131000	nd	293000	141000	195000	174000	nd	nd	nd	nd	nd	nd	nd	nd
76	proteasome subunit alpha type-5	XP_016559469.1	841000	nd	159000	892000	2380000	1190000	1950000	1310000	834000	1020000	790000	887000	nd	nd	319000	nd
77	proteasome subunit alpha type-6	XP_016540329.1	1170000	2280000	1110000	1380000	308000	2750000	nd	nd	nd	nd	nd	nd	nd	nd	nd	1750000
78	Skp1	AAX83944.1	nd	644000	nd	nd	968000	821000	432000	706000	nd	nd	nd	nd	nd	nd	nd	nd
79	serine protease inhibitor 5-like	XP_016563917.1	nd	nd	nd	nd	nd	nd	nd	nd	nd	457000	403000	355000	nd	nd	nd	nd
	Stress and defense
80	putative 13-lipoxygenase	ADZ73653.1	9550000	5660000	3600000	4670000	15700000	15400000	12600000	10200000	18200000	18000000	19100000	16200000	9780000	11600000	11900000	16100000
81	glutathione S-transferase, partial	ACN60408.1	608000	1030000	306000	555000	1060000	1040000	894000	490000	nd	nd	nd	nd	196000	362000	250000	470000
82	uncharacterized monothiol glutaredoxin ycf64-like	XP_016560321.1	nd	nd	nd	nd	1520000	1160000	nd	1080000	nd	nd	nd	nd	nd	nd	nd	nd
83	thioredoxin	AAR83852.1	2240000	1660000	2140000	2530000	1770000	3820000	2890000	978000	nd	1640000	nd	nd	nd	nd	nd	931000
84	peroxidase 12-like	XP_016569419.1	nd	nd	nd	nd	276000	135000	169000	nd	nd	nd	nd	nd	nd	nd	nd	nd
85	thioredoxin-like protein CDSP32, chloroplastic	XP_016568326.1	6080000	8300000	6350000	7440000	13600000	10200000	9930000	8230000	7860000	4330000	7370000	4960000	2190000	3740000	3360000	3270000
86	2-Cys peroxiredoxin BAS1, chloroplastic-like	XP_016543590.1	14600000	19400000	14800000	18700000	40400000	24300000	19100000	24500000	11600000	12600000	20300000	15800000	8150000	9520000	4550000	10300000
87	peroxiredoxin-2E-2, chloroplastic	XP_016543463.1	3530000	3190000	1880000	4980000	4590000	2950000	3860000	4700000	2070000	1420000	3660000	1770000	523000	1180000	437000	2560000
88	peptide methionine sulfoxide reductase A1-like	XP_016564938.1	646000	1080000	479000	788000	nd	608000	nd	nd	nd	nd	nd	nd	335000	nd	nd	nd
89	putative lactoylglutathione lyase isoform X1	XP_016537843.1	584000	230000	nd	133000	780000	1150000	668000	208000	796000	nd	nd	nd	nd	nd	nd	nd
90	stromal 70 kDa heat shock-related protein, chloroplastic	XP_016538990.1	14600000	16700000	12400000	18600000	16700000	22600000	22900000	15200000	20000000	18600000	14300000	13200000	5160000	4100000	3560000	16200000
91	heat shock protein 90-5, chloroplastic	XP_016547276.1	1110000	3130000	1980000	805000	4130000	2820000	4890000	3740000	2480000	2360000	2440000	2140000	487000	818000	737000	1720000
92	hsp70-Hsp90 organizing protein 2-like	XP_016568921.1	1180000	1350000	568000	1230000	468000	538000	685000	472000	nd	nd	nd	nd	149000	377000	112000	nd
93	kirola	XP_016552266.1	542000	219000	211000	986000	1010000	873000	1190000	586000	nd	nd	nd	nd	nd	332000	718000	nd
94	fatty acid hydroperoxide lyase	AAK27266.1	nd	nd	nd	nd	nd	63400	293000	nd	1170000	nd	2430000	583000	403000	953000	560000	776000
95	CBS domain-containing protein CBSX3, mitochondrial	XP_016541123.1	413000	nd	314000	310000	293000	773000	181000	nd	nd	nd	nd	nd	nd	nd	nd	nd
96	peroxisomal (S)-2-hydroxy-acid oxidase GLO1	XP_016552561.1	29400000	35800000	18200000	17400000	41800000	38100000	49400000	29400000	58000000	70000000	72800000	55300000	42100000	47500000	31200000	52700000
97	dihydrolipoyl dehydrogenase 2, chloroplastic-like isoform X4	XP_016573540.1	nd	nd	nd	nd	1280000	nd	815000	nd	730000	875000	760000	352000	nd	nd	nd	nd
	Cell organization
98	histone H3-like protein	AAR84425.1	nd	nd	nd	832000	nd	6110000	8480000	nd	nd	nd	nd	nd	3850000	2230000	3680000	4490000
99	membrane-associated protein VIPP1, chloroplastic	XP_016551679.1	1670000	2480000	1090000	1260000	949000	1240000	1040000	1300000	nd	nd	nd	nd	nd	nd	nd	nd
	Transport-related
100	coatomer subunit gamma	XP_016550178.1	nd	nd	nd	nd	2680000	2120000	1750000	1740000	968000	1710000	1610000	511000	nd	nd	nd	nd
101	signal recognition particle 43 kDa protein, chloroplastic	XP_016561463.1	nd	nd	nd	147000	411000	223000	301000	261000	nd	nd	nd	nd	nd	nd	nd	nd
102	protein TIC110, chloroplastic	XP_016539169.1	618000	866000	687000	394000	1240000	586000	782000	748000	nd	464000	nd	nd	154000	nd	nd	nd
103	patellin-3-like	XP_016556342.1	nd	nd	nd	nd	nd	nd	nd	nd	nd	nd	nd	nd	294000	247000	219000	nd
	Energy production
104	ATP synthase CF0 subunit I (chloroplast)	AFP90762.1	2760000	3290000	1930000	1480000	4610000	4260000	7510000	3790000	1300000	1250000	1530000	1850000	829000	791000	1130000	891000
105	ATP synthase delta chain, chloroplastic	XP_016551634.1	11000000	14300000	9290000	15400000	21000000	16300000	17600000	18000000	1270000	1270000	1590000	1500000	409000	957000	277000	1140000
106	ATP synthase subunit gamma, mitochondrial	XP_016563339.1	nd	203000	119000	171000	198000	166000	141000	413000	nd	nd	nd	nd	nd	nd	nd	nd
107	V-type proton ATPase subunit B2	XP_016539985.1	1570000	1940000	984000	1660000	4600000	2080000	2760000	1960000	1530000	1160000	1740000	1610000	264000	978000	843000	1090000
108	V-type proton ATPase subunit E	XP_016566244.1	nd	1280000	589000	1040000	1040000	2110000	1170000	796000	nd	nd	nd	nd	nd	nd	nd	nd
109	adenylate kinase 4	XP_016563818.1	748000	763000	420000	834000	nd	362000	423000	394000	nd	nd	nd	nd	nd	nd	nd	nd
110	cytochrome b5-like	XP_016538256.1	246000	236000	302000	329000	713000	646000	366000	629000	nd	nd	nd	nd	251000	101000	nd	nd
111	cytochrome b561 and DOMON domain-containing protein At3g25290-like	XP_016541279.1	nd	nd	nd	nd	358000	346000	205000	255000	362000	nd	nd	nd	nd	nd	nd	nd
	Miscellaneous
112	mitochondrial dicarboxylate/tricarboxylate transporter DTC	XP_016582458.1	nd	nd	nd	nd	759000	424000	500000	745000	1680000	1700000	2150000	1560000	1200000	868000	511000	1410000
113	early nodulin-like protein 2	XP_016541659.1	nd	nd	nd	nd	1660000	874000	921000	nd	nd	nd	nd	nd	nd	nd	nd	nd
114	remorin	XP_016564655.1	267000	184000	215000	nd	nd	nd	nd	nd	nd	nd	nd	nd	nd	nd	nd	nd
115	plasma membrane-associated cation-binding protein 1	XP_016545329.1	nd	364000	811000	1110000	nd	nd	nd	nd	nd	nd	nd	nd	nd	nd	nd	nd
116	uncharacterized protein LOC107845278	XP_016544993.1	269000	377000	nd	253000	nd	nd	nd	nd	nd	nd	nd	nd	nd	nd	nd	nd
117	2-methyl-6-phytyl-1,4-hydroquinone methyltransferase, chloroplastic-like	XP_016570658.1	nd	169000	nd	nd	684000	398000	869000	1100000	1320000	1940000	2000000	1620000	859000	779000	1450000	1430000
118	ferritin-2, chloroplastic-like	XP_016575544.1	2400000	2670000	919000	2310000	2650000	1860000	3680000	2540000	nd	nd	1330000	nd	343000	nd	309000	nd
119	bifunctional purple acid phosphatase 26-like	XP_016556756.1	nd	nd	nd	nd	nd	nd	nd	nd	555000	541000	706000	242000	nd	nd	nd	nd
120	adenine phosphoribosyltransferase 1-like	XP_016568861.1	558000	1580000	259000	1560000	2360000	1510000	1690000	5630000	nd	nd	nd	nd	nd	196000	nd	nd
121	haloacid dehalogenase-like hydrolase domain-containing protein At4g39970	XP_016552268.1	1180000	1500000	1320000	1610000	2380000	1990000	2030000	1220000	832000	1160000	1030000	858000	477000	784000	491000	1220000
122	sulfite reductase 1	XP_016554536.1	210000	nd	nd	nd	724000	250000	377000	nd	1000000	1840000	960000	1550000	501000	1230000	904000	1140000
123	UPF0603 protein At1g54780, chloroplastic	XP_016538515.1	5490000	5410000	3650000	5460000	15500000	11600000	10300000	9770000	7820000	6070000	6050000	3640000	3880000	4150000	2780000	5790000
124	peptidyl-prolyl cis-trans isomerase CYP26-2, chloroplastic-like	XP_016556190.1	756000	1140000	172000	969000	420000	364000	290000	nd	nd	nd	nd	nd	297000	297000	nd	nd
125	peptidyl-prolyl cis-trans isomerase CYP38, chloroplastic	XP_016561540.1	2260000	2180000	429000	2240000	6280000	5600000	3260000	4160000	1270000	2720000	1810000	2110000	832000	2060000	561000	1220000
126	photosynthetic NDH subunit of lumenal location 4, chloroplastic	XP_016551803.1	nd	nd	nd	nd	1270000	1010000	1080000	nd	nd	nd	nd	nd	nd	nd	nd	nd
127	COBW domain-containing protein 1	XP_016562950.1	1960000	2540000	1760000	746000	2990000	695000	2890000	2120000	936000	1460000	850000	402000	nd	178000	nd	nd
128	nucleoid-associated protein At4g30620, chloroplastic-like	XP_016540291.1	793000	973000	325000	529000	729000	601000	nd	452000	nd	nd	nd	nd	nd	nd	nd	nd
129	thylakoid lumenal 16.5 kDa protein, chloroplastic	XP_016540179.1	1200000	1000000	1190000	2150000	1430000	1290000	1320000	664000	nd	nd	nd	nd	230000	nd	nd	nd
130	calmodulin-7-like	XP_016577941.1	nd	1570000	968000	537000	888000	1320000	1100000	1170000	nd	nd	nd	nd	nd	nd	nd	nd
131	14-3-3 protein 6-like	XP_016572083.1	1270000	2460000	1660000	nd	5960000	5200000	5500000	2560000	nd	nd	nd	nd	nd	nd	nd	nd
132	plasminogen activator inhibitor 1 RNA-binding protein-like isoform X1	XP_016570399.1	497000	571000	371000	626000	nd	nd	nd	nd	nd	nd	nd	nd	nd	nd	nd	nd
	Unknown function
133	uncharacterized protein LOC107880062	XP_016582471.1	4320000	4920000	4540000	6220000	2360000	2640000	5130000	5380000	1920000	820000	1460000	1430000	993000	1360000	530000	726000
134	uncharacterized protein OsI_027940	XP_016556193.1	1050000	884000	nd	nd	1210000	1420000	1020000	783000	nd	nd	nd	nd	nd	nd	nd	nd
135	uncharacterized protein LOC107850455	XP_016550473.1	319000	174000	nd	nd	693000	524000	161000	481000	nd	nd	nd	nd	nd	nd	nd	nd
136	uncharacterized protein LOC107867216	XP_016568855.1	531000	486000	846000	1450000	nd	558000	865000	984000	nd	nd	nd	nd	nd	nd	nd	nd
137	uncharacterized protein LOC107874389	XP_016576670.1	10400000	11800000	11400000	13900000	nd	1670000	nd	nd	nd	nd	nd	nd	nd	nd	2440000	nd
138	uncharacterized protein LOC107839055	XP_016537888.1	nd	nd	nd	nd	684000	nd	3170000	509000	2800000	3710000	3660000	1480000	460000	674000	489000	760000
139	uncharacterized protein LOC107860356	XP_016561166.1	nd	1100000	421000	257000	nd	nd	nd	nd	nd	nd	nd	nd	nd	nd	nd	nd
140	uncharacterized protein LOC107873810	XP_016576233.1	nd	8760000	7860000	11000000	nd	nd	nd	nd	nd	nd	nd	nd	nd	nd	nd	nd

## Sheet: Table 7
	Table 7. High density, protein abundance (after imputation)
Protein code	Protein name	Accession Number	Fold 2dpi (log)	Fold 4dpi (log)	Fold 7dpi (log)	Abundance C (1)	Abundance C (2)	Abundance C (3)	Abundance C (4)	Abundance 2dpi (1)	Abundance 2dpi (2)	Abundance 2dpi (3)	Abundance 2dpi (4)	Abundance 4dpi (1)	Abundance 4dpi (2)	Abundance 4dpi (3)	Abundance 4dpi (4)	Abundance 7dpi (1)	Abundance 7dpi (2)	Abundance 7dpi (3)	Abundance 7dpi (4)
	Photosynthesis
1	psbP-like protein 1, chloroplastic	XP_016563374.1	6.40322	-9.35801	-14.4491	-48659100	743000	367000	918000	984000	4430000	1060000	2780000	-105527000	-76894000	1350000	-54673000	-75512600	-89947500	-90096200	-101555000
2	psbP domain-containing protein 6, chloroplastic	XP_016574890.1	-9.73097	-19.1967	-14.6421	963000	550000	467000	527000	-76507000	553000	-78385900	452000	-97496000	-64695000	-55273100	-87326700	-75112000	305000	-44571700	-109873000
3	oxygen-evolving enhancer protein 3-2, chloroplastic	XP_016560066.1	-1.25169	-22.5515	-22.5515	7460000	9570000	3390000	5900000	3100000	2080000	1640000	4200000	-97630900	-82331700	-100721000	-75471900	-63297300	-86823100	-77511100	-92630700
4	photosystem II reaction center Psb28 protein	XP_016541900.1	nc	-20.0832	-15.5443	749000	1300000	942000	1660000	859000	1280000	873000	1020000	-76958900	-101313000	-98330400	-50753000	-79039900	292000	-47999200	-109704000
5	photosystem II CP47 chlorophyll apoprotein (chloroplast)	AFP90802.1	1.4375	2.17419	1.43347	40600000	57100000	22600000	25200000	92600000	105000000	60900000	120000000	151000000	146000000	175000000	142000000	67800000	98500000	76800000	137000000
6	photosystem II protein D1 (chloroplast)	AFP90756.1	1.23957	2.16252	1.39874	14400000	17500000	6250000	5670000	27900000	22200000	20100000	22300000	47100000	38500000	52200000	37900000	24400000	26700000	15700000	42200000
7	chloroplast pigment-binding protein CP26	ACX71300.1	1.04504	1.26452	nc	11700000	15700000	17100000	16100000	40700000	25900000	39000000	22300000	34500000	41300000	41200000	28700000	15400000	7450000	16800000	28700000
8	uncharacterized protein ycf39	XP_016540029.1	14.0142	15.4828	14.3968	-48088600	360000	-59347900	-68734100	687000	218000	551000	327000	1040000	890000	1500000	1140000	319000	339000	728000	990000
9	cytochrome f-like	XP_016559008.1	1.22328	1.51271	1.08657	7200000	12100000	6420000	4660000	18200000	15100000	18300000	15400000	21200000	17400000	22200000	21100000	15600000	18000000	11800000	16000000
10	NAD(P)H-quinone oxidoreductase subunit O, chloroplastic	XP_016551962.1	-13.0982	-13.0982	-13.0982	-88933600	219000	125000	216000	-86466100	-71826400	-88650200	-64889700	-89586200	-130335000	-79593200	-88875600	-77694000	-67070300	-72952800	-104123000
11	photosystem I P700 apoprotein A2 (chloroplast)	AFP90775.1	1.96798	3.24492	2.5446	5600000	18400000	2850000	6580000	35000000	20700000	23400000	26700000	62900000	65500000	82000000	46200000	39400000	39200000	21900000	66200000
12	photosystem I P700 apoprotein A1 (chloroplast)	AFP90776.1	1.10003	1.93713	1.40765	34000000	50500000	13500000	17700000	50400000	49500000	54000000	64300000	121000000	92800000	94100000	83500000	62900000	70600000	56300000	81300000
13	photosystem I reaction center subunit III, chloroplastic-like	XP_016559311.1	1.07837	1.49096	nc	10200000	14900000	6800000	4360000	20000000	16300000	15100000	18200000	26800000	25300000	18600000	22300000	14600000	13100000	12900000	16200000
14	photosystem I reaction center subunit VI, chloroplastic-like	XP_016562688.1	0.994352	1.82171	nc	5990000	3800000	1020000	3000000	4500000	9620000	5570000	4550000	10700000	10500000	10500000	9220000	4940000	5020000	5710000	5600000
15	photosystem I subunit VII (chloroplast)	AFP90827.1	1.45984	1.2078	nc	7810000	6290000	11300000	7410000	21300000	21500000	23700000	21700000	29500000	13100000	30000000	10100000	14600000	16000000	5950000	17600000
16	ferredoxin, chloroplastic-like	XP_016539055.1	-15.4871	-20.6528	-5.93144	1420000	2820000	1060000	1740000	-84555100	-86716700	1660000	-77340100	-102301000	-55728100	-89471000	-88711400	620000	967000	888000	-129084000
17	ruBisCO large subunit-binding protein subunit alpha	XP_016547312.1	nc	nc	-1.2195	26800000	35000000	27900000	34500000	35800000	33800000	28000000	49200000	24400000	59700000	22500000	15800000	11800000	11700000	13900000	16000000
18	ruBisCO large subunit-binding protein subunit beta, chloroplastic	XP_016579199.1	nc	nc	-1.1937	24800000	29700000	25000000	28900000	37500000	25200000	28800000	25300000	18400000	19200000	20300000	17200000	9470000	10200000	12500000	16100000
19	calvin cycle protein CP12-2, chloroplastic	XP_016555606.1	-8.53768	-19.496	-19.496	5760000	497000	290000	360000	-82514200	4270000	3670000	-63413500	-108765000	-78723200	-100817000	-56319200	-78407200	-62271000	-70865000	-71810200
20	geranylgeranyl diphosphate reductase, chloroplastic	XP_016563245.1	nc	1.29303	nc	3030000	3990000	2530000	2570000	5880000	5540000	7640000	4610000	5780000	8890000	8700000	6340000	4390000	2610000	4000000	4130000
21	magnesium-chelatase subunit ChlI, chloroplastic	XP_016545159.1	nc	nc	-1.5492	3720000	3950000	2980000	5020000	6290000	3410000	3560000	2680000	2800000	2300000	3580000	2040000	1620000	981000	799000	2360000
22	ycf54-like protein	XP_016576775.1	nc	-15.3578	-15.3578	1340000	2210000	-66119600	1050000	2180000	2660000	-93455000	1870000	-83979500	-73535800	-84166900	-109727000	-69391500	-25812300	-34497200	-80642300
23	protein CURVATURE THYLAKOID 1B, chloroplastic	XP_016545573.1	4.54035	-16.2577	-11.2307	2830000	3730000	-73445400	3570000	2010000	1550000	2380000	1490000	-101707000	-96248200	-95162600	-69775300	-58972700	1130000	-49780200	-71474800
	Amino acid metabolism
24	glutamate--glyoxylate aminotransferase 2	XP_016547661.1	1.04266	1.35167	nc	5200000	6160000	2910000	3980000	11400000	8440000	8520000	8150000	13200000	9590000	13100000	9490000	8110000	6420000	4910000	11300000
25	serine--glyoxylate aminotransferase	XP_016550188.1	1.18562	1.81623	1.97541	4770000	5070000	2170000	2740000	7110000	7240000	9970000	7500000	10100000	12900000	13800000	12300000	11200000	12600000	13100000	18600000
26	glycine dehydrogenase (decarboxylating), mitochondrial-like	XP_016550439.1	nc	1.13438	nc	7980000	11000000	7450000	5010000	12600000	12400000	12300000	10900000	17000000	16500000	19800000	13700000	10300000	10200000	11100000	15800000
27	5-methyltetrahydropteroyltriglutamate--homocysteine methyltransferase	XP_016555027.1	0.995964	1.04943	nc	5830000	7760000	3960000	4440000	12900000	8900000	12600000	8700000	12700000	9280000	13700000	9040000	5600000	6010000	5730000	5860000
28	bifunctional aspartokinase/homoserine dehydrogenase 1, chloroplastic-like isoform X1	XP_016569906.1	4.61641	19.9812	nc	-52152100	-70801400	-62729400	-63687500	362000	-61254300	-92915600	-74037100	706000	1690000	1380000	697000	-65952000	-49239700	-83849100	-85294600
29	putative ketol-acid reductoisomerase	ACF17638.1	nc	1.07708	nc	3170000	4530000	2970000	2530000	6950000	5640000	5900000	3760000	4770000	9060000	8300000	5960000	2450000	3730000	3410000	5400000
30	LL-diaminopimelate aminotransferase, chloroplastic	XP_016578067.1	1.04848	1.3547	nc	1410000	633000	314000	638000	1770000	1420000	1500000	868000	911000	1770000	2010000	2360000	207000	337000	538000	897000
31	kynurenine formamidase isoform X1	XP_016539519.1	-13.7002	-18.521	-14.0826	435000	247000	636000	293000	-76047300	638000	-106598000	-87341700	-90822600	-101831000	-87731300	-101129000	-87981300	221000	-79687400	-78214400
32	putative ferredoxin-dependent glutamate synthase 1	ACF17655.1	1.58105	2.46549	1.86216	7620000	10200000	3550000	1850000	17300000	12100000	16700000	11700000	27700000	26800000	29900000	21400000	13500000	17200000	18200000	21100000
33	ACT domain-containing protein ACR11-like	XP_016563012.1	nc	nc	-1.24792	4890000	6130000	3530000	6470000	5300000	7070000	6930000	6240000	3540000	3530000	3810000	2900000	1140000	1950000	2210000	4380000
34	ACT domain-containing protein ACR12-like isoform X1	XP_016551208.1	6.13669	-15.719	-15.719	-38670100	3770000	1430000	1570000	4290000	3970000	3510000	3470000	-68965600	-85385600	-85883300	-83588800	-73118700	-51891000	-77904800	-96442900
	Carbohydrate metabolism
35	NADP-dependent malic enzyme-like	XP_016543302.1	13.5066	14.4022	18.4198	-70521600	-62809000	-67349400	-48963700	499000	119000	309000	-90081600	375000	-86372500	720000	814000	324000	203000	301000	764000
36	malate dehydrogenase, chloroplastic-like isoform X1	XP_016566422.1	nc	-9.35236	-18.9918	595000	700000	260000	682000	705000	878000	864000	793000	-87496600	798000	-103786000	507000	-93072400	-58895600	-76496600	-107278000
37	enolase	XP_016542903.1	nc	nc	-1.03258	2900000	6960000	3360000	5010000	6850000	7000000	4730000	4960000	4620000	7520000	7460000	3650000	2350000	2000000	1600000	2580000
38	fructose-1,6-bisphosphatase, chloroplastic-like	XP_016542325.1	1.09264	1.70604	nc	2030000	4700000	2610000	2870000	8320000	4280000	6300000	6590000	10800000	9770000	12500000	6140000	2760000	7690000	3690000	3740000
39	glucose-1-phosphate adenylyltransferase small subunit, chloroplastic/amyloplastic	XP_016581019.1	1.38729	nc	nc	865000	2070000	1220000	1870000	3240000	3470000	4180000	4070000	2240000	3280000	3280000	2350000	2250000	1760000	1480000	2110000
40	glyoxylate/succinic semialdehyde reductase 2, chloroplastic	XP_016562555.1	9.49914	-9.54605	-9.54605	-61794100	572000	-74394400	546000	738000	880000	389000	339000	-96241100	-92474200	-86183000	-85944900	-69879600	-63444300	-61488900	-131057000
	Lipid metabolism
41	2-C-methyl-D-erythritol 4-phosphate cytidylyltransferase, chloroplastic	XP_016538918.1	nc	-19.0062	-10.3135	397000	1030000	386000	487000	732000	394000	464000	458000	-108465000	-100647000	-84385200	-80916300	128000	-79362800	229000	-77875200
42	zerumbone synthase-like isoform X1	XP_016555539.1	nc	nc	-1.10308	671000	507000	514000	659000	488000	1070000	654000	610000	441000	460000	663000	606000	192000	286000	254000	388000
43	GDSL esterase/lipase At5g33370-like	XP_016551009.1	19.1777	14.8897	8.94348	-56735800	-86591000	-77910500	-76201100	699000	568000	456000	683000	886000	983000	975000	-93406100	272000	216000	-63880800	-75518800
44	BAHD acyltransferase DCR	XP_016564555.1	14.4938	nc	nc	-60416600	-55156500	-48552700	-57332700	907000	440000	-67179300	710000	-98411300	-87628000	-90600500	-77945000	-75209900	-81694000	-79507400	-82634600
	Hormone metabolism
45	3-ketoacyl-CoA thiolase 2, peroxisomal	XP_016566389.1	-3.85992	-18.411	-13.7259	624000	413000	129000	444000	761000	639000	683000	-90119100	-75503200	-88540600	-111209000	-86398000	-36646500	-83492500	-60545000	438000
46	heterodimeric geranylgeranyl pyrophosphate synthase small subunit, chloroplastic	XP_016542878.1	-4.53796	-18.9205	-14.4434	595000	599000	436000	390000	-68345600	577000	560000	644000	-90168500	-88745600	-79052500	-90455600	-47477900	-63021900	246000	-131318000
	Transcription
47	28 kDa ribonucleoprotein, chloroplastic	XP_016566474.1	nc	-14.5465	-19.436	448000	443000	1170000	1090000	1080000	1270000	650000	593000	-110550000	-119511000	-107254000	772000	-62547300	-89778200	-42473000	-49053100
48	29 kDa ribonucleoprotein B, chloroplastic-like	XP_016543071.1	-5.15793	-19.4033	-14.9885	1410000	648000	363000	697000	795000	-79330600	314000	570000	-89156700	-72272400	-92202400	-103929000	-71065700	207000	-81213000	-83871300
49	polyadenylate-binding protein 8-like isoform X1	XP_016539541.1	-5.44578	-20.619	-10.6803	916000	1970000	1540000	2420000	1930000	1490000	648000	-80833900	-67737100	-79211800	-92864200	-87239300	-60586800	875000	-61550800	1060000
50	DEAD-box ATP-dependent RNA helicase 3, chloroplastic	XP_016537495.1	nc	-5.6626	-16.403	1760000	2720000	1840000	2010000	3210000	1380000	2490000	1950000	1840000	-84305200	1740000	840000	314000	-61593100	-75041000	-68893000
51	putative transcription factor Btf3	ABM55742.1	-14.4095	-14.4095	-14.4095	-49028500	750000	666000	449000	-118896000	-49606100	-107670000	-87763300	-85783300	-64059900	-109147000	-71453100	-59280500	-70318800	-67019300	-113429000
	Translation
52	30S ribosomal protein S9, chloroplastic	XP_016568673.1	17.4899	14.0364	4.41656	-54025000	-70662100	-58030900	-66053200	246000	143000	130000	251000	569000	483000	-96177500	290000	-69527200	-94475700	208000	-90991500
53	30S ribosomal protein S17, chloroplastic	XP_016562689.1	-14.1865	-14.1865	-14.1865	804000	-62167300	344000	437000	-65770600	-71234200	-93990000	-98413100	-105616000	-76078400	-106508000	-86405600	-71025300	-75972500	-68175800	-95264300
54	40S ribosomal protein S2-3-like	XP_016569631.1	14.6296	16.5642	15.8949	-42833000	750000	-74080400	-70957100	2230000	269000	391000	1320000	3440000	921000	4460000	4680000	1480000	1080000	1450000	4460000
55	50S ribosomal protein L21, chloroplastic	XP_016574877.1	-18.843	-18.843	-14.0366	658000	337000	520000	424000	-72445300	-86950400	-106900000	-102960000	-99343200	-89200400	-111376000	-63632800	-73764800	613000	-78030400	-58827400
56	60S ribosomal protein L8	XP_016581322.1	14.565	5.40128	20.8208	-36083000	-37544300	-44965300	-59137900	-54790300	588000	438000	1340000	-107818000	-90455600	-99212500	3190000	1070000	1610000	2530000	2700000
57	60S ribosomal protein L11-1-like	XP_016580888.1	nc	2.09173	1.29365	796000	976000	520000	337000	836000	1450000	570000	1530000	2800000	2110000	3210000	2370000	1420000	1230000	1530000	1840000
58	60S ribosomal protein L12	XP_016577833.1	nc	-20.8702	-20.8702	2360000	1390000	1700000	2420000	2640000	2540000	476000	1780000	-51010500	-47516800	-115364000	-89725500	-92794100	-46722000	-69709500	-103969000
59	60S acidic ribosomal protein P2-like	XP_016577917.1	-15.0486	-15.0486	-15.0486	1110000	1340000	887000	-81959300	-112408000	-43109900	-107802000	-75417800	-85470400	-60111500	-68927500	-86712600	-58142500	-59036000	-75591800	-85587100
60	ribosomal protein L16 (chloroplast)	AIA76997.1	nc	-4.71287	14.587	-50106900	473000	-62997600	-67499500	-51088200	329000	-59509700	-91639700	-133232000	-88749700	-79554200	-98304500	482000	705000	460000	1110000
61	protein MLP1 homolog	XP_016580206.1	2.19073	-13.4183	nc	407000	269000	244000	250000	1590000	1090000	1350000	1240000	-120309000	-106378000	465000	-100664000	170000	211000	363000	440000
62	elongation factor 1-beta 2-like	XP_016548084.1	nc	-20.5986	-11.3323	1880000	2240000	1170000	1290000	2810000	4600000	1870000	1730000	-105541000	-76074400	-86835100	-69369000	321000	-67404000	448000	-125146000
63	ribosome-recycling factor, chloroplastic isoform X1	XP_016542152.1	nc	-20.8706	-16.4905	1700000	1580000	2020000	2490000	4490000	3040000	2080000	1730000	-112993000	-71320400	-68903900	-75934000	188000	-66416000	-78188200	-94626800
64	eukaryotic initiation factor 4A-2	XP_016550226.1	1.13822	1.08236	nc	1190000	1930000	1520000	1730000	3530000	3460000	3720000	3120000	5190000	2540000	3060000	3010000	1510000	1590000	1220000	2520000
65	chloroplast stem-loop binding protein of 41 kDa b, chloroplastic	XP_016578068.1	1.17795	1.68401	0.692347	14900000	12800000	13800000	10100000	25200000	26700000	36200000	28600000	40200000	39100000	49800000	36200000	24700000	29100000	12800000	19700000
	Protein folding and degradation
66	calnexin homolog 1	XP_016563032.1	21.1535	4.54745	nc	-63503600	-62447900	-56722300	-47594900	4710000	3990000	440000	3580000	299000	-97306300	-103122000	-50971000	-61047100	-55786600	-54935600	-98484900
67	protein GrpE isoform X1	XP_016543595.1	19.0583	nc	nc	-39402100	-53130600	-74796700	-53983600	657000	510000	447000	593000	-103691000	-76160400	-81176600	-89724400	-62899900	-84904600	-88972100	-116343000
68	chaperone protein ClpB3, chloroplastic	XP_016561338.1	14.5177	nc	nc	-55598100	-66876500	-58422300	-65789000	600000	586000	861000	-92007300	-103870000	-95472900	-93733200	-68480500	-70153900	-68107000	-61222900	-89644300
69	10 kDa chaperonin-like	XP_016551490.1	-14.4376	-14.4376	-14.4376	-66759200	416000	715000	815000	-77548600	-72446100	-71795700	-59161900	-90490700	-108941000	-100253000	-77145000	-71630300	-66587400	-82724900	-78761200
70	trigger factor-like protein TIG, Chloroplastic	XP_016581355.1	nc	-14.5227	-14.5227	-71906600	647000	519000	914000	-83130500	551000	545000	351000	-82894600	-75598100	-98443500	-74898400	-73495400	-85204900	-65343000	-98018200
71	protein disulfide-isomerase-like	XP_016575805.1	nc	nc	-1.28706	2220000	6040000	1250000	5800000	8830000	6910000	3660000	3190000	1310000	2970000	2180000	2940000	917000	1130000	1850000	1430000
72	leucine aminopeptidase 2, chloroplastic	XP_016540297.1	1.534	1.90879	nc	460000	913000	203000	1200000	1810000	1170000	1510000	2250000	2060000	2030000	2520000	1930000	581000	520000	857000	1670000
73	presequence protease 1, chloroplastic/mitochondrial-like	XP_016539607.1	15.3902	19.5939	8.84065	-37884700	-78336000	-66877200	-55631700	1630000	1110000	1880000	-72387700	2180000	1430000	564000	223000	-61254800	222000	199000	-84079200
74	ATP-dependent zinc metalloprotease FTSH, chloroplastic	XP_016568301.1	1.00056	nc	nc	2580000	5540000	3250000	2920000	9500000	5480000	6890000	6060000	5080000	4940000	6050000	4260000	4250000	4140000	3210000	5150000
75	proteasome subunit alpha type-4	XP_016560260.1	13.3121	-4.2498	-4.2498	-71612400	-81770400	131000	-54698500	293000	141000	195000	174000	-94009200	-103194000	-105668000	-84181600	-69870400	-56539700	-87006300	-105231000
76	proteasome subunit alpha type-5	XP_016559469.1	6.46354	5.5632	-9.61097	841000	-71662100	159000	892000	2380000	1190000	1950000	1310000	834000	1020000	790000	887000	-50062100	-69944600	319000
77	proteasome subunit alpha type-6	XP_016540329.1	-10.5334	-20.4393	-15.2545	1170000	2280000	1110000	1380000	308000	2750000	-70683000	-78054300	-106236000	-111322000	-98666600	-76602100	-59762000	-69392800	-48739200	1750000
78	Skp1	AAX83944.1	14.5962	-4.82418	-4.82418	-78581300	644000	-71505500	-39319800	968000	821000	432000	706000	-112296000	-114754000	-82282400	-82288000	-68623000	-51627200	-66020800	-93714400
79	serine protease inhibitor 5-like	XP_016563917.1	nc	13.9649	nc	-43952600	-91765800	-72895200	-61796800	-90647700	-76428800	-82412400	-79094700	-121030000	457000	403000	355000	-49444400	-83538800	-94256700	-98126700
	Stress and defense
80	putative 13-lipoxygenase	ADZ73653.1	1.27392	1.70037	1.14501	9550000	5660000	3600000	4670000	15700000	15400000	12600000	10200000	18200000	18000000	19100000	16200000	9780000	11600000	11900000	16100000
81	glutathione S-transferase, partial	ACN60408.1	nc	-19.1233	nc	608000	1030000	306000	555000	1060000	1040000	894000	490000	-89655700	-72887300	-100760000	-91818500	196000	362000	250000	470000
82	uncharacterized monothiol glutaredoxin ycf64-like	XP_016560321.1	15.181	nc	nc	-68696500	-64930900	-59153600	-70271700	1520000	1160000	-91487700	1080000	-86783700	-84027200	-73915900	-109290000	-44251200	-88868900	-64689600	-105734000
83	thioredoxin	AAR83852.1	nc	-15.8531	-16.0573	2240000	1660000	2140000	2530000	1770000	3820000	2890000	978000	-110461000	1640000	-87924400	-77735000	-54896600	-77238800	-65513300	931000
84	peroxidase 12-like	XP_016569419.1	13.1209	nc	nc	-60031500	-60950200	-57922300	-89119100	276000	135000	169000	-90091900	-61492300	-85103700	-117056000	-78886900	-80011000	-74891700	-75068100	-99770100
85	thioredoxin-like protein CDSP32, chloroplastic	XP_016568326.1	nc	nc	-1.18188	6080000	8300000	6350000	7440000	13600000	10200000	9930000	8230000	7860000	4330000	7370000	4960000	2190000	3740000	3360000	3270000
86	2-Cys peroxiredoxin BAS1, chloroplastic-like	XP_016543590.1	nc	nc	-1.10754	14600000	19400000	14800000	18700000	40400000	24300000	19100000	24500000	11600000	12600000	20300000	15800000	8150000	9520000	4550000	10300000
87	peroxiredoxin-2E-2, chloroplastic	XP_016543463.1	nc	nc	-1.81365	3530000	3190000	1880000	4980000	4590000	2950000	3860000	4700000	2070000	1420000	3660000	1770000	523000	1180000	437000	2560000
88	peptide methionine sulfoxide reductase A1-like	XP_016564938.1	-14.6469	-19.4503	-14.8619	646000	1080000	479000	788000	-70630200	608000	-92554100	-72178300	-90864900	-88596300	-90678300	-109731000	335000	-89081100	-62562600	-98924000
89	putative lactoylglutathione lyase isoform X1	XP_016537843.1	5.68352	-8.59638	-13.497	584000	230000	-59605100	133000	780000	1150000	668000	208000	796000	-96858000	-103506000	-92371400	-52753700	-54670400	-79348600	-88987900
90	stromal 70 kDa heat shock-related protein, chloroplastic	XP_016538990.1	nc	nc	-1.3816	14600000	16700000	12400000	18600000	16700000	22600000	22900000	15200000	20000000	18600000	14300000	13200000	5160000	4100000	3560000	16200000
91	heat shock protein 90-5, chloroplastic	XP_016547276.1	1.31636	nc	nc	1110000	3130000	1980000	805000	4130000	2820000	4890000	3740000	2480000	2360000	2440000	2140000	487000	818000	737000	1720000
92	hsp70-Hsp90 organizing protein 2-like	XP_016568921.1	nc	-19.9702	-6.84959	1180000	1350000	568000	1230000	468000	538000	685000	472000	-68192100	-116356000	-66897600	-82389500	149000	377000	112000	-81722300
93	kirola	XP_016552266.1	1.1595	-18.5967	-9.14804	542000	219000	211000	986000	1010000	873000	1190000	586000	-123404000	-118708000	-109035000	-54358700	-75773500	332000	718000	-76262500
94	fatty acid hydroperoxide lyase	AAK27266.1	8.52819	15.1309	19.2858	-54096100	-83831200	-64883600	-67985600	-78328800	63400	293000	-63479900	1170000	-89483100	2430000	583000	403000	953000	560000	776000
95	CBS domain-containing protein CBSX3, mitochondrial	XP_016541123.1	nc	-13.7895	-13.7895	413000	-75301200	314000	310000	293000	773000	181000	-77213000	-84026700	-83054000	-84394400	-78152600	-74324200	-51448100	-71146200	-125254000
96	peroxisomal (S)-2-hydroxy-acid oxidase GLO1	XP_016552561.1	nc	1.40396	nc	29400000	35800000	18200000	17400000	41800000	38100000	49400000	29400000	58000000	70000000	72800000	55300000	42100000	47500000	31200000	52700000
97	dihydrolipoyl dehydrogenase 2, chloroplastic-like isoform X4	XP_016573540.1	9.98104	19.2943	nc	-54217500	-61844800	-72734700	-62615400	1280000	-86100400	815000	-76597900	730000	875000	760000	352000	-69023200	-70463600	-68620600	-89056100
	Cell organization
98	histone H3-like protein	AAR84425.1	6.47304	-4.91656	16.8021	-63054800	-62757700	-48716600	832000	-86686800	6110000	8480000	-98928500	-49742900	-99306000	-75078900	-86922900	3850000	2230000	3680000	4490000
99	membrane-associated protein VIPP1, chloroplastic	XP_016551679.1	nc	-20.5586	-20.5586	1670000	2480000	1090000	1260000	949000	1240000	1040000	1300000	-142574000	-68021900	-64833400	-84359500	-75091800	-60781000	-85273900	-95745900
	Transport-related
100	coatomer subunit gamma	XP_016550178.1	20.9598	20.043	nc	-66232500	-64484400	-59418900	-69464800	2680000	2120000	1750000	1740000	968000	1710000	1610000	511000	-60624100	-65717400	-75008000	-136106000
101	signal recognition particle 43 kDa protein, chloroplastic	XP_016561463.1	13.8608	-4.29136	-4.29136	-48514500	-75690800	-56300200	147000	411000	223000	301000	261000	-79466900	-67849300	-90677200	-106767000	-83221100	-93680600	-72061300	-100773000
102	protein TIC110, chloroplastic	XP_016539169.1	nc	-14.5288	-14.9266	618000	866000	687000	394000	1240000	586000	782000	748000	-55258700	464000	-103895000	-88482600	154000	-86284100	-71176700	-106253000
103	patellin-3-like	XP_016556342.1	nc	nc	13.455	-60420400	-72875800	-56588900	-56410400	-86516800	-77673100	-110147000	-89752800	-86401300	-122297000	-94842100	-100980000	294000	247000	219000	-106730000
	Energy production
104	ATP synthase CF0 subunit I (chloroplast)	AFP90762.1	1.10742	nc	-1.32398	2760000	3290000	1930000	1480000	4610000	4260000	7510000	3790000	1300000	1250000	1530000	1850000	829000	791000	1130000	891000
105	ATP synthase delta chain, chloroplastic	XP_016551634.1	nc	-3.12857	-4.36854	11000000	14300000	9290000	15400000	21000000	16300000	17600000	18000000	1270000	1270000	1590000	1500000	409000	957000	277000	1140000
106	ATP synthase subunit gamma, mitochondrial	XP_016563339.1	4.70543	-12.9688	-12.9688	-61768500	203000	119000	171000	198000	166000	141000	413000	-72937200	-94862800	-89602200	-104594000	-54904200	-91154300	-59809600	-148885000
107	V-type proton ATPase subunit B2	XP_016539985.1	nc	nc	-1.09757	1570000	1940000	984000	1660000	4600000	2080000	2760000	1960000	1530000	1160000	1740000	1610000	264000	978000	843000	1090000
108	V-type proton ATPase subunit E	XP_016566244.1	5.32842	-14.8609	-14.8609	-70848400	1280000	589000	1040000	1040000	2110000	1170000	796000	-72698300	-80763200	-70192400	-82948300	-47808500	-95242100	-64743000	-107706000
109	adenylate kinase 4	XP_016563818.1	-5.41499	-19.3509	-19.3509	748000	763000	420000	834000	-92314500	362000	423000	394000	-100911000	-93387400	-106335000	-54366900	-81313600	-82025400	-59181100	-85313900
110	cytochrome b5-like	XP_016538256.1	1.05006	-18.0722	-9.43183	246000	236000	302000	329000	713000	646000	366000	629000	-101421000	-93638700	-105572000	-91177000	251000	101000	-89761200	-105164000
111	cytochrome b561 and DOMON domain-containing protein At3g25290-like	XP_016541279.1	18.1139	4.61641	nc	-66160100	-56176200	-66840700	-62156300	358000	346000	205000	255000	362000	-116568000	-109109000	-106784000	-40496700	-98960400	-61321500	-95953600
	Miscellaneous
112	mitochondrial dicarboxylate/tricarboxylate transporter DTC	XP_016582458.1	19.1665	20.7465	19.828	-60710600	-67910600	-70959400	-36990600	759000	424000	500000	745000	1680000	1700000	2150000	1560000	1200000	868000	511000	1410000
113	early nodulin-like protein 2	XP_016541659.1	15.0532	nc	nc	-48964600	-79886700	-42972000	-25312900	1660000	874000	921000	-65717500	-94488600	-69882700	-120637000	-69253900	-66955200	-74954800	-71563800	-103674000
114	remorin	XP_016564655.1	-13.3074	-13.3074	-13.3074	267000	184000	215000	-55154200	-97951500	-92898400	-74975400	-87742000	-125908000	-84654800	-77057600	-79012900	-61863200	-80666500	-59846800	-89322100
115	plasma membrane-associated cation-binding protein 1	XP_016545329.1	-14.5463	-14.5463	-14.5463	-62332800	364000	811000	1110000	-82657600	-43055000	-58936700	-57024200	-77778600	-83528200	-91578400	-73775900	-60371400	-54125800	-66834200	-117790000
116	uncharacterized protein LOC107845278	XP_016544993.1	-13.6276	-13.6276	-13.6276	269000	377000	-65599600	253000	-73108600	-47318100	-94119900	-63068800	-52479300	-64718200	-110890000	-111281000	-50635100	-89237600	-61716900	-111486000
117	2-methyl-6-phytyl-1,4-hydroquinone methyltransferase, chloroplastic-like	XP_016570658.1	15.1044	16.353	15.708	-60447100	169000	-71276600	-53209800	684000	398000	869000	1100000	1320000	1940000	2000000	1620000	859000	779000	1450000	1430000
118	ferritin-2, chloroplastic-like	XP_016575544.1	nc	-15.7873	-11.7168	2400000	2670000	919000	2310000	2650000	1860000	3680000	2540000	-118174000	-73425400	1330000	-88770700	343000	-74593500	309000	-111098000
119	bifunctional purple acid phosphatase 26-like	XP_016556756.1	nc	18.8603	nc	-69741000	-59962200	-35007800	-83624300	-87345400	-76640900	-81784500	-98435000	555000	541000	706000	242000	-68871700	-71463100	-71801200	-98268500
120	adenine phosphoribosyltransferase 1-like	XP_016568861.1	1.64317	-19.5593	-15.1642	558000	1580000	259000	1560000	2360000	1510000	1690000	5630000	-131104000	-64050100	-105076000	-61390500	-70077800	196000	-72305200	-110391000
121	haloacid dehalogenase-like hydrolase domain-containing protein At4g39970	XP_016552268.1	nc	nc	-1.01742	1180000	1500000	1320000	1610000	2380000	1990000	2030000	1220000	832000	1160000	1030000	858000	477000	784000	491000	1220000
122	sulfite reductase 1	XP_016554536.1	9.56034	15.8748	15.3478	210000	-66821700	-55436000	-58895200	724000	250000	377000	-109725000	1000000	1840000	960000	1550000	501000	1230000	904000	1140000
123	UPF0603 protein At1g54780, chloroplastic	XP_016538515.1	1.23348	nc	nc	5490000	5410000	3650000	5460000	15500000	11600000	10300000	9770000	7820000	6070000	6050000	3640000	3880000	4150000	2780000	5790000
124	peptidyl-prolyl cis-trans isomerase CYP26-2, chloroplastic-like	XP_016556190.1	-5.40688	-19.2317	-10.1417	756000	1140000	172000	969000	420000	364000	290000	-109275000	-107847000	-93536600	-130603000	-98039100	297000	297000	-67795400	-132215000
125	peptidyl-prolyl cis-trans isomerase CYP38, chloroplastic	XP_016561540.1	1.66361	nc	nc	2260000	2180000	429000	2240000	6280000	5600000	3260000	4160000	1270000	2720000	1810000	2110000	832000	2060000	561000	1220000
126	photosynthetic NDH subunit of lumenal location 4, chloroplastic	XP_016551803.1	15.0662	nc	nc	-74647900	-83090700	-49298500	-60621600	1270000	1010000	1080000	-75038400	-80330900	-92134200	-135768000	-93212800	-75530800	-65246500	-69933600	-71937500
127	COBW domain-containing protein 1	XP_016562950.1	nc	nc	-16.2483	1960000	2540000	1760000	746000	2990000	695000	2890000	2120000	936000	1460000	850000	402000	-88055800	178000	-88735400	-116560000
128	nucleoid-associated protein At4g30620, chloroplastic-like	XP_016540291.1	-4.83838	-19.203	-19.203	793000	973000	325000	529000	729000	601000	-84284700	452000	-80619000	-90551500	-82076200	-60508500	-53875800	-48735700	-54998100	-128919000
129	thylakoid lumenal 16.5 kDa protein, chloroplastic	XP_016540179.1	nc	-20.3362	-15.8833	1200000	1000000	1190000	2150000	1430000	1290000	1320000	664000	-123631000	-77041800	-77143700	-76125000	230000	-75547700	-60121400	-117238000
130	calmodulin-7-like	XP_016577941.1	5.20448	-14.8754	-14.8754	-73263900	1570000	968000	537000	888000	1320000	1100000	1170000	-106993000	-108824000	-87652200	-88107000	-75725300	-83496400	-64993900	-79755400
131	14-3-3 protein 6-like	XP_016572083.1	6.58158	-15.5423	-15.5423	1270000	2460000	1660000	-62040100	5960000	5200000	5500000	2560000	-89948400	-119662000	-145195000	-74641200	-45098700	-49390700	-52324600	-125148000
132	plasminogen activator inhibitor 1 RNA-binding protein-like isoform X1	XP_016570399.1	-18.9507	-18.9507	-18.9507	497000	571000	371000	626000	-87741400	-89873400	-75432900	-102459000	-95891100	-73539700	-98658300	-59719100	-61596800	-82448600	-78522000	-51262100
	Unknown function
133	uncharacterized protein LOC107880062	XP_016582471.1	nc	-1.87813	-2.54343	4320000	4920000	4540000	6220000	2360000	2640000	5130000	5380000	1920000	820000	1460000	1430000	993000	1360000	530000	726000
134	uncharacterized protein OsI_027940	XP_016556193.1	10.1068	-9.93891	-9.93891	1050000	884000	-69617000	-62724300	1210000	1420000	1020000	783000	-98604500	-48046000	-74066200	-70848600	-68718400	-71334000	-65021300	-89699800
135	uncharacterized protein LOC107850455	XP_016550473.1	9.72054	-8.92298	-8.92298	319000	174000	-59719200	-75006400	693000	524000	161000	481000	-102450000	-61105900	-116930000	-96725600	-47665200	-82707500	-82931900	-88210500
136	uncharacterized protein LOC107867216	XP_016568855.1	-4.83658	-19.5167	-19.5167	531000	486000	846000	1450000	-49701300	558000	865000	984000	-78749000	-67800200	-115009000	-74872800	-86957300	-80952400	-36546600	-83971600
137	uncharacterized protein LOC107874389	XP_016576670.1	-18.3255	-23.4934	-18.1888	10400000	11800000	11400000	13900000	-105218000	1670000	-59460700	-72766000	-81855200	-83311900	-72997300	-89179800	-56915200	-68889200	2440000	-97881900
138	uncharacterized protein LOC107839055	XP_016537888.1	14.9842	21.3851	19.1522	-63536300	-49588700	-67186500	-70230200	684000	-102206000	3170000	509000	2800000	3710000	3660000	1480000	460000	674000	489000	760000
139	uncharacterized protein LOC107860356	XP_016561166.1	-14.181	-14.181	-14.181	-51574800	1100000	421000	257000	-100427000	-76920200	-105144000	-117999000	-114434000	-76221400	-64567800	-72780600	-46128400	-70537200	-70973900	-148087000
140	uncharacterized protein LOC107873810	XP_016576233.1	-17.3399	-17.3399	-17.3399	-37379100	8760000	7860000	11000000	-106957000	-68558000	-61826600	-86469800	-89775000	-73639100	-101115000	-87021200	-61096600	-86597400	-55866200	-69511300

## Sheet: Table 8
	Table 8. High density, functional annotations
Protein code	Protein name	Accession Number	Biological process (P)	Molecular function (F)	Cellular component (C)
	Photosynthesis
1	psbP-like protein 1, chloroplastic	XP_016563374.1	photosynthesis	calcium ion binding	photosystem II oxygen evolving complex; extrinsic component of membrane
2	psbP domain-containing protein 6, chloroplastic	XP_016574890.1	photosynthesis	calcium ion binding	photosystem II oxygen evolving complex; extrinsic component of membrane
3	oxygen-evolving enhancer protein 3-2, chloroplastic	XP_016560066.1	photosynthesis	calcium ion binding	photosystem II; photosystem II oxygen evolving complex; extrinsic component of membrane
4	photosystem II reaction center Psb28 protein	XP_016541900.1	photosynthesis		membrane; photosystem II; photosystem II oxygen evolving complex
5	photosystem II CP47 chlorophyll apoprotein (chloroplast)	AFP90802.1	photosynthesis, light reaction; photosynthetic electron transport in photosystem II; photosynthetic electron transport chain	electron transporter, transferring electrons within the cyclic electron transport pathway of photosynthesis activity; chlorophyll binding	membrane; photosystem II
6	photosystem II protein D1 (chloroplast)	AFP90756.1	obsolete electron transport; photosynthetic electron transport in photosystem II; photosynthesis, light reaction	electron transporter, transferring electrons within the cyclic electron transport pathway of photosynthesis activity; electron carrier activity
7	chloroplast pigment-binding protein CP26	ACX71300.1	photosynthesis, light harvesting		membrane
8	uncharacterized protein ycf39	XP_016540029.1	photosystem II assembly; regulation of translational initiation	translation initiation factor activity	chloroplast thylakoid; ribosome
9	cytochrome f-like	XP_016559008.1	photosynthesis; obsolete electron transport	iron ion binding; electron carrier activity; heme binding	integral component of thylakoid membrane
10	NAD(P)H-quinone oxidoreductase subunit O, chloroplastic	XP_016551962.1	oxidation-reduction process; NADH dehydrogenase complex (plastoquinone) assembly	oxidoreductase activity, acting on NAD(P)H, quinone or similar compound as acceptor	plasma membrane
11	photosystem I P700 apoprotein A2 (chloroplast)	AFP90775.1	photosynthesis		integral component of membrane; photosystem I; thylakoid
12	photosystem I P700 apoprotein A1 (chloroplast)	AFP90776.1	photosynthesis	metal ion binding	photosystem I; thylakoid; integral component of membrane
13	photosystem I reaction center subunit III, chloroplastic-like	XP_016559311.1	photosynthesis		photosystem I reaction center
14	photosystem I reaction center subunit VI, chloroplastic-like	XP_016562688.1	photosynthesis		photosystem I; photosystem I reaction center
15	photosystem I subunit VII (chloroplast)	AFP90827.1	photosynthesis; obsolete electron transport; photosynthetic electron transport in photosystem I	electron carrier activity; 4 iron, 4 sulfur cluster binding	photosystem I; thylakoid membrane
16	ferredoxin, chloroplastic-like	XP_016539055.1	obsolete electron transport; electron transport chain	2 iron, 2 sulfur cluster binding; electron carrier activity; iron-sulfur cluster binding
17	ruBisCO large subunit-binding protein subunit alpha	XP_016547312.1	protein refolding	ATP binding	cytoplasm
18	ruBisCO large subunit-binding protein subunit beta, chloroplastic	XP_016579199.1	protein refolding	ATP binding	cytoplasm
19	calvin cycle protein CP12-2, chloroplastic	XP_016555606.1
20	geranylgeranyl diphosphate reductase, chloroplastic	XP_016563245.1	chlorophyll biosynthetic process; photosynthesis; oxidation-reduction process; cofactor biosynthetic process	FAD binding; oxidoreductase activity, acting on the CH-CH group of donors, NAD or NADP as acceptor; geranylgeranyl reductase activity
21	magnesium-chelatase subunit ChlI, chloroplastic	XP_016545159.1	chlorophyll biosynthetic process	ATP binding; magnesium chelatase activity	magnesium chelatase complex
22	ycf54-like protein	XP_016576775.1	chlorophyll biosynthetic process	magnesium-protoporphyrin IX monomethyl ester (oxidative) cyclase activity
23	protein CURVATURE THYLAKOID 1B, chloroplastic	XP_016545573.1			thylakoid
	Amino acid metabolism
24	glutamate--glyoxylate aminotransferase 2	XP_016547661.1	biosynthetic process	pyridoxal phosphate binding; catalytic activity
25	serine--glyoxylate aminotransferase	XP_016550188.1		catalytic activity
26	glycine dehydrogenase (decarboxylating), mitochondrial-like	XP_016550439.1	L-serine metabolic process; oxidation-reduction process; threonine metabolic process; glycine catabolic process; glycine metabolic process	glycine dehydrogenase (decarboxylating) activity; catalytic activity
27	5-methyltetrahydropteroyltriglutamate--homocysteine methyltransferase	XP_016555027.1	cellular amino acid metabolic process; methionine biosynthetic process	zinc ion binding; 5-methyltetrahydropteroyltriglutamate-homocysteine S-methyltransferase activity
28	bifunctional aspartokinase/homoserine dehydrogenase 1, chloroplastic-like isoform X1	XP_016569906.1	cellular amino acid metabolic process; cellular amino acid biosynthetic process; lysine biosynthetic process; L-serine metabolic process; glycine metabolic process; threonine metabolic process; oxidation-reduction process; phosphorylation	NADP binding; aspartate kinase activity; oxidoreductase activity
29	putative ketol-acid reductoisomerase	ACF17638.1	isoleucine biosynthetic process; pantothenate biosynthetic process; valine biosynthetic process; leucine biosynthetic process; oxidation-reduction process; branched-chain amino acid biosynthetic process	ketol-acid reductoisomerase activity; oxidoreductase activity
30	LL-diaminopimelate aminotransferase, chloroplastic	XP_016578067.1	biosynthetic process	transaminase activity; pyridoxal phosphate binding; catalytic activity
31	kynurenine formamidase isoform X1	XP_016539519.1	glyoxylate metabolic process; tryptophan catabolic process to kynurenine	arylformamidase activity
32	putative ferredoxin-dependent glutamate synthase 1	ACF17655.1	glutamate biosynthetic process; nitrogen compound metabolic process; oxidation-reduction process	glutamate synthase activity; oxidoreductase activity, acting on the CH-NH2 group of donors; catalytic activity
33	ACT domain-containing protein ACR11-like	XP_016563012.1	metabolic process	amino acid binding
34	ACT domain-containing protein ACR12-like isoform X1	XP_016551208.1	metabolic process	amino acid binding	chloroplast stroma; chloroplast thylakoid membrane
	Carbohydrate metabolism
35	NADP-dependent malic enzyme-like	XP_016543302.1	malate metabolic process; tricarboxylic acid cycle; pyruvate metabolic process; carbon utilization; oxidation-reduction process	NAD binding; malic enzyme activity; malate dehydrogenase (decarboxylating) (NAD+) activity
36	malate dehydrogenase, chloroplastic-like isoform X1	XP_016566422.1	carbohydrate metabolic process; glyoxylate metabolic process; reductive tricarboxylic acid cycle; pyruvate metabolic process; oxidation-reduction process	L-malate dehydrogenase activity; oxidoreductase activity, acting on the CH-OH group of donors, NAD or NADP as acceptor; catalytic activity
37	enolase	XP_016542903.1	gluconeogenesis; L-phenylalanine biosynthetic process; tryptophan biosynthetic process; tyrosine biosynthetic process; glycolytic process	magnesium ion binding; phosphopyruvate hydratase activity; metal ion binding	phosphopyruvate hydratase complex
38	fructose-1,6-bisphosphatase, chloroplastic-like	XP_016542325.1	gluconeogenesis; pentose-phosphate shunt; glycolytic process; mannose metabolic process; fructose metabolic process; carbon utilization; carbohydrate metabolic process	fructose 1,6-bisphosphate 1-phosphatase activity; phosphatase activity
39	glucose-1-phosphate adenylyltransferase small subunit, chloroplastic/amyloplastic	XP_016581019.1	biosynthetic process; glycogen biosynthetic process; starch metabolic process; sucrose metabolic process	nucleotidyltransferase activity; glucose-1-phosphate adenylyltransferase activity
40	glyoxylate/succinic semialdehyde reductase 2, chloroplastic	XP_016562555.1	pentose-phosphate shunt; oxidation-reduction process; D-gluconate metabolic process	phosphogluconate dehydrogenase (decarboxylating) activity; NAD binding
	Lipid metabolism
41	2-C-methyl-D-erythritol 4-phosphate cytidylyltransferase, chloroplastic	XP_016538918.1	isoprenoid biosynthetic process; steroid biosynthetic process	2-C-methyl-D-erythritol 4-phosphate cytidylyltransferase activity; cytidylyltransferase activity
42	zerumbone synthase-like isoform X1	XP_016555539.1		oxidoreductase activity
43	GDSL esterase/lipase At5g33370-like	XP_016551009.1		hydrolase activity, acting on ester bonds
44	BAHD acyltransferase DCR	XP_016564555.1	trichome morphogenesis; cutin biosynthetic process; localization	transferase activity, transferring acyl groups other than amino-acyl groups	cytoplasm
	Hormone metabolism
45	3-ketoacyl-CoA thiolase 2, peroxisomal	XP_016566389.1	metabolic process	transferase activity, transferring acyl groups other than amino-acyl groups; catalytic activity
46	heterodimeric geranylgeranyl pyrophosphate synthase small subunit, chloroplastic	XP_016542878.1	isoprenoid biosynthetic process
	Transcription
47	28 kDa ribonucleoprotein, chloroplastic	XP_016566474.1		nucleic acid binding
48	29 kDa ribonucleoprotein B, chloroplastic-like	XP_016543071.1		nucleic acid binding
49	polyadenylate-binding protein 8-like isoform X1	XP_016539541.1		RNA binding; nucleic acid binding
50	DEAD-box ATP-dependent RNA helicase 3, chloroplastic	XP_016537495.1		ATP binding; zinc ion binding; RNA binding; helicase activity; nucleic acid binding	nucleus
51	putative transcription factor Btf3	ABM55742.1	transcription; transcription regulation		cytosol; nascent polypeptide-associated complex; polysomal ribosome
	Translation
52	30S ribosomal protein S9, chloroplastic	XP_016568673.1	ribosome biogenesis; translation	structural constituent of ribosome	ribosome
53	30S ribosomal protein S17, chloroplastic	XP_016562689.1	translation	structural constituent of ribosomal	cytosolic small ribosomal subunit; structural constituent of ribosome; ribosome
54	40S ribosomal protein S2-3-like	XP_016569631.1	ribosome biogenesis; translation	RNA binding; structural constituent of ribosome	ribosome; small ribosomal subunit
55	50S ribosomal protein L21, chloroplastic	XP_016574877.1	ribosome biogenesis; translation	RNA binding; structural constituent of ribosome	ribosome
56	60S ribosomal protein L8	XP_016581322.1	ribosome biogenesis; translation	structural constituent of ribosome	ribosome; intracellular
57	60S ribosomal protein L11-1-like	XP_016580888.1	ribosome biogenesis; translation	structural constituent of ribosome	ribosome
58	60S ribosomal protein L12	XP_016577833.1	ribosome biogenesis; translation	structural constituent of ribosome	ribosome
59	60S acidic ribosomal protein P2-like	XP_016577917.1	translational elongation	structural constituent of ribosomal	ribosome
60	ribosomal protein L16 (chloroplast)	AIA76997.1	ribosome biogenesis; translation	structural constituent of ribosome; rRNA binding	ribosome
61	protein MLP1 homolog	XP_016580206.1	regulation of translational elongation; translational elongation	protein binding; translation elongation factor activity; nucleic acid binding	ribosome; intracellular
62	elongation factor 1-beta 2-like	XP_016548084.1	regulation of translational elongation; translational elongation	translation elongation factor activity	ribosome
63	ribosome-recycling factor, chloroplastic isoform X1	XP_016542152.1	translation
64	eukaryotic initiation factor 4A-2	XP_016550226.1		nucleic acid binding ATP binding
65	chloroplast stem-loop binding protein of 41 kDa b, chloroplastic	XP_016578068.1		coenzyme binding; catalytic activity
	Protein folding and degradation
66	calnexin homolog 1	XP_016563032.1	protein folding	calcium ion binding; unfolded protein binding	endoplasmic reticulum
67	protein GrpE isoform X1	XP_016543595.1	protein folding	protein homodimerization activity; chaperone binding; adenyl-nucleotide exchange factor activity
68	chaperone protein ClpB3, chloroplastic	XP_016561338.1	response to heat, protein refolding	ATP binding	cytoplasm
69	10 kDa chaperonin-like	XP_016551490.1	chaperone cofactor-dependent protein refolding; protein folding	metal ion binding; unfolded protein binding; chaperone binding	mitochondrial matrix
70	trigger factor-like protein TIG, Chloroplastic	XP_016581355.1	protein peptidyl-prolyl isomerization; protein transport; protein unfolding; 'de novo' cotranslational protein folding; chaperone-mediated protein folding; protein folding, protein transport	peptidyl-prolyl cis-trans isomerase activity; ribosome binding; protein folding chaperone
71	protein disulfide-isomerase-like	XP_016575805.1	cell redox homeostasis	isomerase activity	endoplasmic reticulum
72	leucine aminopeptidase 2, chloroplastic	XP_016540297.1	proteolysis; protein metabolic process	metalloexopeptidase activity; aminopeptidase activity; manganese ion binding	cytoplasm; intracellular
73	presequence protease 1, chloroplastic/mitochondrial-like	XP_016539607.1	proteolysis	catalytic activity; metal ion binding
74	ATP-dependent zinc metalloprotease FTSH, chloroplastic	XP_016568301.1	proteolysis	ATP binding; metalloendopeptidase activity	membrane
75	proteasome subunit alpha type-4	XP_016560260.1	ubiquitin-dependent protein catabolic process; proteolysis involved in cellular protein catabolic process	threonine-type endopeptidase activity; endopeptidase activity	proteasome core complex, alpha-subunit complex
76	proteasome subunit alpha type-5	XP_016559469.1	proteasome-mediated ubiquitin-dependent protein catabolic process; proteolysis involved in cellular protein catabolic process; ubiquitin-dependent protein catabolic process	threonine-type endopeptidase activity	proteasome core complex, alpha-subunit complex
77	proteasome subunit alpha type-6	XP_016540329.1	proteolysis involved in cellular protein catabolic process; ubiquitin-dependent protein catabolic process	threonine-type endopeptidase activity; endopeptidase activity	proteasome core complex, alpha-subunit complex
78	Skp1	AAX83944.1	ubiquitin-dependent protein catabolic process
79	serine protease inhibitor 5-like	XP_016563917.1	negative regulation of endopeptidase activity	endopeptidase inhibitor activity	integral component of membrane
	Stress and defense
80	putative 13-lipoxygenase	ADZ73653.1	oxidation-reduction process	oxidoreductase activity, acting on single donors with incorporation of molecular oxygen; metal ion binding; protein binding
81	glutathione S-transferase, partial	ACN60408.1		protein binding; transferase activity
82	uncharacterized monothiol glutaredoxin ycf64-like	XP_016560321.1	cation transport; electron transport chain; transmembrane transport	electron transfer activity; protein disulfide oxidoreductase activity; antiporter activity	mitochondrial matrix; chloroplast stroma; chloroplast envelope; integral component of membrane
83	thioredoxin	AAR83852.1	obsolete electron transport; glycerol ether metabolic process; cell redox homeostasis	protein disulfide oxidoreductase activity
84	peroxidase 12-like	XP_016569419.1	response to oxidative stress: hydrogen peroxide catabolic process; oxidation-reduction process; cellular oxidant detoxification	peroxidase activity; heme binding; metal ion biding;	extracellular region; plant-type cell wall; plasmodesma; integral component of membrane
85	thioredoxin-like protein CDSP32, chloroplastic	XP_016568326.1	obsolete electron transport; glycerol ether metabolic process; cell redox homeostasis	protein disulfide oxidoreductase activity
86	2-Cys peroxiredoxin BAS1, chloroplastic-like	XP_016543590.1	cell redox homeostasis; oxidation-reduction process	peroxiredoxin activity; antioxidant activity
87	peroxiredoxin-2E-2, chloroplastic	XP_016543463.1	cell redox homeostasis	oxidoreductase activity
88	peptide methionine sulfoxide reductase A1-like	XP_016564938.1	cellular protein modification process; oxidation-reduction process	peptide-methionine (S)-S-oxide reductase activity
89	putative lactoylglutathione lyase isoform X1	XP_016537843.1	carbohydrate metabolic process; pyruvate metabolic process	metal ion binding; lactoylglutathione lyase activity
90	stromal 70 kDa heat shock-related protein, chloroplastic	XP_016538990.1	protein folding	ATP binding; unfolded protein binding
91	heat shock protein 90-5, chloroplastic	XP_016547276.1	protein folding, response to stress	unfolded protein binding, ATP binding
92	hsp70-Hsp90 organizing protein 2-like	XP_016568921.1		protein binding
93	kirola	XP_016552266.1	response to biotic stimulus; defense response
94	fatty acid hydroperoxide lyase	AAK27266.1	oxidation-reduction process	iron ion binding; oxidoreductase activity, acting on paired donors, with incorporation or reduction of molecular oxygen; monooxygenase activity; heme binding
95	CBS domain-containing protein CBSX3, mitochondrial	XP_016541123.1	cell redox homeostasis	cobalt ion binding
96	peroxisomal (S)-2-hydroxy-acid oxidase GLO1	XP_016552561.1	oxidation-reduction process	oxidoreductase activity; FMN binding; catalytic activity
97	dihydrolipoyl dehydrogenase 2, chloroplastic-like isoform X4	XP_016573540.1	cell redox homeostasis; oxidation-reduction process	oxidoreductase activity; flavin adenine dinucleotide binding
	Cell organization
98	histone H3-like protein	AAR84425.1		DNA binding; protein heterodimerization activity	nucleosome
99	membrane-associated protein VIPP1, chloroplastic	XP_016551679.1	thylakoid membrane organization		cytosol; chloroplast thylakoid membrane
	Transport-related
100	coatomer subunit gamma	XP_016550178.1	vesicle-mediated transport; intracellular protein transport	structural molecule activity; binding	COPI vesicle coat; membrane coat
101	signal recognition particle 43 kDa protein, chloroplastic	XP_016561463.1	protein import into chloroplast thylakoid membrane; response to light stimulus	protein binding	chloroplast; signal recognition particle, chloroplast targeting
102	protein TIC110, chloroplastic	XP_016539169.1			chloroplast
103	patellin-3-like	XP_016556342.1
	Energy production
104	ATP synthase CF0 subunit I (chloroplast)	AFP90762.1	ATP synthesis coupled proton transport	hydrogen ion transmembrane transporter activity	proton-transporting ATP synthase complex, coupling factor F
105	ATP synthase delta chain, chloroplastic	XP_016551634.1	ATP synthesis coupled proton transport	proton-transporting ATP synthase activity, rotational mechanism	proton-transporting ATP synthase complex
106	ATP synthase subunit gamma, mitochondrial	XP_016563339.1	ATP synthesis coupled proton transport	proton-transporting ATP synthase activity, rotational mechanism	proton-transporting ATP synthase complex, catalytic core F(1)
107	V-type proton ATPase subunit B2	XP_016539985.1	ATP metabolic process; ATP hydrolysis coupled proton transport; proton transport	ATP binding; hydrolase activity, acting on acid anhydrides, catalyzing transmembrane movement of substances	proton-transporting V-type ATPase, V1 domain
108	V-type proton ATPase subunit E	XP_016566244.1	oxidative phosphorylation; ATP hydrolysis coupled proton transport	proton-transporting ATPase activity, rotational mechanism	proton-transporting two-sector ATPase complex, catalytic domain
109	adenylate kinase 4	XP_016563818.1	ATP metabolic process; purine nucleobase metabolic process; nucleobase-containing compound metabolic process	adenylate kinase activity; ATP binding; nucleobase-containing compound kinase activity; phosphotransferase activity, phosphate group as acceptor
110	cytochrome b5-like	XP_016538256.1		metal ion binding; heme binding	integral component of membrane
111	cytochrome b561 and DOMON domain-containing protein At3g25290-like	XP_016541279.1			membrane
	Miscellaneous
112	mitochondrial dicarboxylate/tricarboxylate transporter DTC	XP_016582458.1	tricarboxylic acid transmembrane transport; ribosome biogenesis; translation; dicarboxylic acid transport	tricarboxylic acid transmembrane transporter activity; dicarboxylic acid transmembrane transporter activity; structural constituent of ribosome	chloroplast envelope; vacuolar membrane; ribosome; plasmodesma; cell wall; mitochondrion; integral component of membrane
113	early nodulin-like protein 2	XP_016541659.1	electron transport chain	electron transfer activity	integral component of membrane; anchored component of plasma membrane
114	remorin	XP_016564655.1	cell-cell signaling	galacturonate binding	plasma membrane
115	plasma membrane-associated cation-binding protein 1	XP_016545329.1			anchored component of plasma membrane
116	uncharacterized protein LOC107845278	XP_016544993.1		methyltransferase activity
117	2-methyl-6-phytyl-1,4-hydroquinone methyltransferase, chloroplastic-like	XP_016570658.1	methylation	methyltransferase activity
118	ferritin-2, chloroplastic-like	XP_016575544.1	cellular iron ion homeostasis; iron ion transport	ferric iron binding
119	bifunctional purple acid phosphatase 26-like	XP_016556756.1	hexachlorocyclohexane metabolic process; riboflavin metabolic process	metal ion binding; acid phosphatase activity; hydrolase activity
120	adenine phosphoribosyltransferase 1-like	XP_016568861.1	nucleoside metabolic process; adenine salvage	adenine phosphoribosyltransferase activity	cytoplasm
121	haloacid dehalogenase-like hydrolase domain-containing protein At4g39970	XP_016552268.1	metabolic process	hydrolase activity
122	sulfite reductase 1	XP_016554536.1	sulfur compound metabolic process; regulation of transcription, DNA-templated; oxidation-reduction process	sulfite reductase (ferredoxin) activity; 4 iron, 4 sulfur cluster binding; heme binding; oxidoreductase activity; iron-sulfur cluster binding
123	UPF0603 protein At1g54780, chloroplastic	XP_016538515.1	hexachlorocyclohexane metabolic process; photosystem II repair; riboflavin metabolic process; dephosphorylation	acid phosphatase activity	thylakoid lumen; integral component of membrane; chloroplast thylakoid membrane
124	peptidyl-prolyl cis-trans isomerase CYP26-2, chloroplastic-like	XP_016556190.1	protein peptidyl-prolyl isomerization	peptidyl-prolyl cis-trans isomerase activity
125	peptidyl-prolyl cis-trans isomerase CYP38, chloroplastic	XP_016561540.1	protein peptidyl-prolyl isomerization	peptidyl-prolyl cis-trans isomerase activity
126	photosynthetic NDH subunit of lumenal location 4, chloroplastic	XP_016551803.1	protein peptidyl-prolyl isomerization	peptidyl-prolyl cis-trans isomerase activity	chloroplast thylakoid membrane
127	COBW domain-containing protein 1	XP_016562950.1
128	nucleoid-associated protein At4g30620, chloroplastic-like	XP_016540291.1
129	thylakoid lumenal 16.5 kDa protein, chloroplastic	XP_016540179.1	response to cytokinin		chloroplast stroma; thylakoid lumen; chloroplast envelope; chloroplast thylakoid membrane
130	calmodulin-7-like	XP_016577941.1		calcium ion binding
131	14-3-3 protein 6-like	XP_016572083.1		protein domain specific binding
132	plasminogen activator inhibitor 1 RNA-binding protein-like isoform X1	XP_016570399.1
	Unknown function
133	uncharacterized protein LOC107880062	XP_016582471.1		protein binding
134	uncharacterized protein OsI_027940	XP_016556193.1			plasmodesma; cytosol; plasma membrane
135	uncharacterized protein LOC107850455	XP_016550473.1
136	uncharacterized protein LOC107867216	XP_016568855.1			chloroplast stroma
137	uncharacterized protein LOC107874389	XP_016576670.1
138	uncharacterized protein LOC107839055	XP_016537888.1
139	uncharacterized protein LOC107860356	XP_016561166.1
140	uncharacterized protein LOC107873810	XP_016576233.1
