# Supplementary material for: Proteome changes in pepper (Capsicum annuum L.) leaves induced by the green peach aphid (Myzus persicae Sulzer)
Source: BMC Plant Biol. 2021 Jan 6;21:12. doi: 10.1186/s12870-020-02749-x (PMC7788789; doi:10.1186/s12870-020-02749-x)
Supplement: Supplementary file 3 — Additional file 3. List of regulated proteins (from top to bottom) represented in the heat map corresponding to Fig. 1. [file 12870_2020_2749_MOESM3_ESM.xlsx]

## Sheet: Hoja1
Protein Code	Protein ID	Protein Name
5	AFP90802.1	photosystem II CP47 chlorophyll apoprotein (chloroplast)
96	XP_016552561.1	PREDICTED: peroxisomal (S)-2-hydroxy-acid oxidase GLO1
12	AFP90776.1	photosystem I P700 apoprotein A1 (chloroplast)
25	XP_016550188.1	serine--glyoxylate aminotransferase
27	XP_016555027.1	PREDICTED: 5-methyltetrahydropteroyltriglutamate--homocysteine methyltransferase
24	XP_016547661.1	glutamate--glyoxylate aminotransferase 2
15	AFP90827.1	photosystem I subunit VII (chloroplast)
9	XP_016559008.1	cytochrome f-like
13	XP_016559311.1	photosystem I reaction center subunit III, chloroplastic-like
32	ACF17655.1	putative ferredoxin-dependent glutamate synthase 1
26	XP_016550439.1	PREDICTED: glycine dehydrogenase (decarboxylating), mitochondrial-like
80	ADZ73653.1	putative 13-lipoxygenase
11	AFP90775.1	photosystem I P700 apoprotein A2 (chloroplast)
6	AFP90756.1	photosystem II protein D1 (chloroplast)
7	ACX71300.1	chloroplast pigment-binding protein CP26
65	XP_016578068.1	chloroplast stem-loop binding protein of 41 kDa b, chloroplastic
17	XP_016547312.1	PREDICTED: ruBisCO large subunit-binding protein subunit alpha
18	XP_016579199.1	PREDICTED: ruBisCO large subunit-binding protein subunit beta, chloroplastic
90	XP_016538990.1	PREDICTED: stromal 70 kDa heat shock-related protein, chloroplastic
86	XP_016543590.1	2-Cys peroxiredoxin BAS1, chloroplastic-like
37	XP_016542903.1	enolase
33	XP_016563012.1	ACT domain-containing protein ACR11-like
123	XP_016538515.1	UPF0603 protein At1g54780, chloroplastic
85	XP_016568326.1	thioredoxin-like protein CDSP32, chloroplastic
38	XP_016542325.1	fructose-1,6-bisphosphatase, chloroplastic-like
14	XP_016562688.1	photosystem I reaction center subunit VI, chloroplastic-like
74	XP_016568301.1	ATP-dependent zinc metalloprotease FTSH, chloroplastic
29	ACF17638.1	putative ketol-acid reductoisomerase
20	XP_016563245.1	geranylgeranyl diphosphate reductase, chloroplastic
105	XP_016551634.1	ATP synthase delta chain, chloroplastic
133	XP_016582471.1	uncharacterized protein LOC107880062
87	XP_016543463.1	peroxiredoxin-2E-2, chloroplastic
71	XP_016575805.1	protein disulfide-isomerase-like
21	XP_016545159.1	magnesium-chelatase subunit ChlI, chloroplastic
107	XP_016539985.1	V-type proton ATPase subunit B2
121	XP_016552268.1	haloacid dehalogenase-like hydrolase domain-containing protein At4g39970
39	XP_016581019.1	glucose-1-phosphate adenylyltransferase small subunit, chloroplastic/amyloplastic
64	XP_016550226.1	eukaryotic initiation factor 4A-2
104	AFP90762.1	ATP synthase CF0 subunit I (chloroplast)
125	XP_016561540.1	peptidyl-prolyl cis-trans isomerase CYP38, chloroplastic
91	XP_016547276.1	heat shock protein 90-5, chloroplastic
42	XP_016555539.1	zerumbone synthase-like isoform X1
57	XP_016580888.1	60S ribosomal protein L11-1-like
30	XP_016578067.1	LL-diaminopimelate aminotransferase, chloroplastic
72	XP_016540297.1	leucine aminopeptidase 2, chloroplastic
97	XP_016573540.1	dihydrolipoyl dehydrogenase 2, chloroplastic-like isoform X4
79	XP_016563917.1	serine protease inhibitor 5-like
28	XP_016569906.1	bifunctional aspartokinase/homoserine dehydrogenase 1, chloroplastic-like isoform X1
119	XP_016556756.1	bifunctional purple acid phosphatase 26-like
100	XP_016550178.1	coatomer subunit gamma
73	XP_016539607.1	presequence protease 1, chloroplastic/mitochondrial-like
43	XP_016551009.1	GDSL esterase/lipase At5g33370-like
52	XP_016568673.1	30S ribosomal protein S9, chloroplastic
103	XP_016556342.1	patellin-3-like
56	XP_016581322.1	60S ribosomal protein L8
98	AAR84425.1	histone H3-like protein
60	AIA76997.1	ribosomal protein L16 (chloroplast)
94	AAK27266.1	fatty acid hydroperoxide lyase
35	XP_016543302.1	NADP-dependent malic enzyme-like
8	XP_016540029.1	uncharacterized protein ycf39
116	XP_016570658.1	2-methyl-6-phytyl-1,4-hydroquinone methyltransferase, chloroplastic-like
54	XP_016569631.1	40S ribosomal protein S2-3-like
122	XP_016554536.1	sulfite reductase 1
112	XP_016582458.1	mitochondrial dicarboxylate/tricarboxylate transporter DTC
138	XP_016537888.1	uncharacterized protein LOC107839055
16	XP_016539055.1	ferredoxin, chloroplastic-like
77	XP_016540329.1	proteasome subunit alpha type-6
2	XP_016574890.1	psbP domain-containing protein 6, chloroplastic
137	XP_016576670.1	uncharacterized protein LOC107874389
31	XP_016539519.1	kynurenine formamidase isoform X1
88	XP_016564938.1	peptide methionine sulfoxide reductase A1-like
55	XP_016574877.1	50S ribosomal protein L21, chloroplastic
140	XP_016576233.1	uncharacterized protein LOC107873810
132	XP_016570399.1	plasminogen activator inhibitor 1 RNA-binding protein-like isoform X1
59	XP_016577917.1	60S acidic ribosomal protein P2-like
115	XP_016545329.1	plasma membrane-associated cation-binding protein 1
51	ABM55742.1	putative transcription factor Btf3
69	XP_016551490.1	10 kDa chaperonin-like
139	XP_016561166.1	uncharacterized protein LOC107860356
53	XP_016562689.1	30S ribosomal protein S17, chloroplastic
116	XP_016544993.1	uncharacterized protein LOC107845278
114	XP_016564655.1	remorin
10	XP_016551962.1	NAD(P)H-quinone oxidoreductase subunit O, chloroplastic
134	XP_016556193.1	uncharacterized protein OsI_027940
40	XP_016562555.1	glyoxylate/succinic semialdehyde reductase 2, chloroplastic
135	XP_016550473.1	uncharacterized protein LOC107850455
78	AAX83944.1	Skp1
101	XP_016561463.1	signal recognition particle 43 kDa protein, chloroplastic
75	XP_016560260.1	proteasome subunit alpha type-4
84	XP_016569419.1	peroxidase 12-like
68	XP_016561338.1	chaperone protein ClpB3, chloroplastic
44	XP_016564555.1	BAHD acyltransferase DCR
82	XP_016560321.1	uncharacterized monothiol glutaredoxin ycf64-like
126	XP_016551803.1	photosynthetic NDH subunit of lumenal location 4, chloroplastic
113	XP_016541659.1	early nodulin-like protein 2
67	XP_016543595.1	protein GrpE isoform X1
66	XP_016563032.1	calnexin homolog 1
11	XP_016541279.1	cytochrome b561 and DOMON domain-containing protein At3g25290-like
76	XP_016559469.1	proteasome subunit alpha type-5
50	XP_016537495.1	DEAD-box ATP-dependent RNA helicase 3, chloroplastic
127	XP_016562950.1	COBW domain-containing protein 1
81	ACN60408.1	glutathione S-transferase, partial
61	XP_016580206.1	protein MLP1 homolog
49	XP_016539541.1	polyadenylate-binding protein 8-like isoform X1
124	XP_016556190.1	peptidyl-prolyl cis-trans isomerase CYP26-2, chloroplastic-like
45	XP_016566389.1	3-ketoacyl-CoA thiolase 2, peroxisomal
46	XP_016542878.1	heterodimeric geranylgeranyl pyrophosphate synthase small subunit, chloroplastic
48	XP_016543071.1	29 kDa ribonucleoprotein B, chloroplastic-like
118	XP_016575544.1	ferritin-2, chloroplastic-like
102	XP_016539169.1	protein TIC110, chloroplastic
83	AAR83852.1	thioredoxin
92	XP_016568921.1	hsp70-Hsp90 organizing protein 2-like
62	XP_016548084.1	elongation factor 1-beta 2-like
93	XP_016552266.1	kirola
41	XP_016538918.1	2-C-methyl-D-erythritol 4-phosphate cytidylyltransferase, chloroplastic
110	XP_016538256.1	cytochrome b5-like
19	XP_016555606.1	calvin cycle protein CP12-2, chloroplastic
109	XP_016563818.1	adenylate kinase 4
128	XP_016540291.1	nucleoid-associated protein At4g30620, chloroplastic-like
136	XP_016568855.1	uncharacterized protein LOC107867216
106	XP_016563339.1	ATP synthase subunit gamma, mitochondrial
22	XP_016576775.1	ycf54-like protein
70	XP_016581355.1	trigger factor-like protein TIG, Chloroplastic
95	XP_016541123.1	CBS domain-containing protein CBSX3, mitochondrial
3	XP_016560066.1	oxygen-evolving enhancer protein 3-2, chloroplastic
99	XP_016551679.1	membrane-associated protein VIPP1, chloroplastic
58	XP_016577833.1	60S ribosomal protein L12
23	XP_016545573.1	protein CURVATURE THYLAKOID 1B, chloroplastic
120	XP_016568861.1	adenine phosphoribosyltransferase 1-like
63	XP_016542152.1	ribosome-recycling factor, chloroplastic isoform X1
129	XP_016540179.1	thylakoid lumenal 16.5 kDa protein, chloroplastic
4	XP_016541900.1	photosystem II reaction center Psb28 protein
131	XP_016572083.1	14-3-3 protein 6-like
34	XP_016551208.1	ACT domain-containing protein ACR12-like isoform X1
108	XP_016566244.1	V-type proton ATPase subunit E
130	XP_016577941.1	calmodulin-7-like
36	XP_016566422.1	malate dehydrogenase, chloroplastic-like isoform X1
47	XP_016566474.1	28 kDa ribonucleoprotein, chloroplastic
1	XP_016563374.1	psbP-like protein 1, chloroplastic
89	XP_016537843.1	putative lactoylglutathione lyase isoform X1
